# Supplementary material for: Blood immunophenotyping identifies distinct kidney histopathology and outcomes in patients with lupus nephritis
Source: J Clin Invest. 2025 Jun 19;135(16):e181034. doi: 10.1172/JCI181034 (PMC12352894; doi:10.1172/JCI181034)
Supplement: Supporting data values [file jci-135-181034-s245.xlsx]

## Sheet: Fig. 1A-C
	The single cell datasets for the Figure 1 are made available on the ARK portal dataset - AMP Phase 2 CyTOF [D.Rao - BWH-Harvard]
	"sobj_Tpanel_Tcells"
	"sobj_Bpanel_Bcells"
	"sobj_Mpanel_Mcells"
	"sobj_NKpanel_NKcells"

## Sheet: Fig. 1D
	Data was generated using the single cell dataset available on tha ARK portal : "Tcells_seuratobject"
	Markers (T panel)	Spearman's rho correlation with the NAM-PC1*	* NAM-PC1 was obtained from the CNA model comparing baseline samples from LN versus controls, adjusting for age, sex, ethnicity and race
	MX1	0.817605	Top 10 absolute values are highlighted in grey and shown in Figure 1D
	FoxP3	0.126411
	CD38	0.124444
	Helios	0.123024
	CD45RA	0.122015
	GZMB	0.101061
	PU.1	0.0921104
	CD4	0.08661
	CCR2	0.0858301
	CD40L	0.0850351
	CD45RO	0.0801077
	CD161	0.0781952
	Ki67	0.0729576
	ICOS	0.0681539
	CD8b	0.0669256
	CX3CR1	0.0631666
	TIGIT	0.060603
	AHR	0.0557736
	CD39	0.0544269
	RORgt	0.0541789
	TACTILE	0.0538684
	PD1	0.0515647
	CXCR3	0.0504848
	TCF1	0.0502458
	CTLA4	0.0499816
	CD3	0.0497826
	CD45	0.0485578
	GATA3	0.0465682
	SH2D1A	0.0462712
	CD69	0.0450756
	Nur77	0.0448652
	CD172ab	0.0447198
	CD127	0.0436231
	CD15s	0.036766
	CCR6	0.034842
	CCR4	0.0310724
	CCR7	0.026937
	HLA-DR	0.0256757
	CD8a	0.02498
	CD25	0.0200732
	GZMK	0.0127463
	CXCR5	0.0107281
	CD20	0.00728008
	CD103	0.00650355
	CD11b	0.00279722
	Tbet	0.00229679
	CD56	0.00198829
	CD57	7.97575e-05

## Sheet: Fig. 1E
	Data was generated using the single cell dataset available on tha ARK portal : "Myeloidcells_seuratobject"
	Markers (Myeloid panel)	Spearman's rho correlation with the NAM-PC1	* NAM-PC1 was obtained from the CNA model comparing baseline samples from LN versus controls, adjusting for age, sex, ethnicity and race
	SIGLEC-1	0.664764	Top 10 absolute values are highlighted in grey and shown in Figure 1E
	CCR2	0.219018
	HLA-DR	0.210329
	CX3CR1	0.202475
	CD15	0.162724
	CD11c	0.142915
	CD170	0.131118
	CD4	0.126943
	FOLR2	0.112076
	PDL1	0.108963
	FPR1	0.105835
	CD45	0.102667
	CD16	0.0976966
	CD36	0.0937443
	Ki67	0.0935063
	CD39	0.0928952
	CD84	0.0899809
	CD68	0.0826878
	CD14	0.0790308
	CD85i	0.0756988
	CD141	0.0708177
	CD163	0.0652284
	CD123	0.0542144
	IRF8	0.0505494
	HO1	0.0387905
	CD74	0.036711
	CD115	0.0335134
	CD11b	0.0291394
	CD1d	0.0285888
	CD86	0.0278657
	CD172ab	0.0237854
	MARCO	0.0232972
	CLEC9A	0.0199217
	CD206	0.0193901
	CD303	0.0170832
	CD20	0.0163329
	XCR1	0.0163129
	TLR4	0.0148089
	TLR9	0.0142082
	CD85d	0.0132988
	CD180	0.0126766
	CD3	0.0123015
	CD8a	0.0115286
	CD38	0.0113502
	CD64	0.0110622
	CD1c	0.0106915
	Siglec6	0.0080998
	CD56	0.00420564

## Sheet: Fig. 1F
	Disease status	Batch	Age	Sex	Black	Hispanic or Latino	IFN cytometric score
	Control	15	28	Female	No	No	-0.00626393
	Control	12	57	Female	No	No	-0.591498
	Control	11	25	Female	No	Yes	1.70424
	Control	17	51	Female	No	No	0.450184
	Control	15	49	Female	Yes	No	4.7559
	Control	6	42	Female	No	No	-1.47009
	Control	24	24	Female	No	No	0.193679
	Control	22	27	Female	No	No	2.59025
	Control	7	61	Female	Yes	No	-1.60922
	Control	18	22	Female	No	No	1.8175
	Control	5	15	Female	No	No	-0.94389
	Control	12	30	Female	No	Yes	-0.57321
	Control	20	26	Male	No	Yes	4.97636
	Control	9	45	Female	No	No	-0.822103
	Control	7	62	Male	No	No	-0.950224
	Control	2	25	Male	No	No	3.97145
	Control	24	18	Female	No	No	-0.801595
	Control	2	48	Male	No	No	-3.94937
	Control	15	32	Female	Yes	No	1.13141
	Control	2	27	Female	Yes	No	-3.67617
	Control	2	48	Female	No	Yes	-3.69552
	Control	23	36	Female	Yes		0.488177
	Control	8	41	Female	Yes	No	-2.00169
	Control	15	33	Female	Yes	No	-0.0607648
	Control	15	61	Male	No	No	0.626968
	Control	5	21	Male	Yes	No	-1.72605
	Control	10	38	Female	Yes	No	-0.524445
	Control	20	67	Male	No	No	3.15326
	Control	10	56	Male	No	No	-1.26016
	Control	13	66	Male	No	No	2.26423
	Control	11	55	Female	No	No	-0.549572
	Control	2	66	Female	No	No	-3.8599
	Control	11	23	Female	No	No	-0.0595692
	Control	19	64	Male	No	No	2.5411
	Control	3	66	Female	No	No	-0.195015
	Control	14	60	Female	No	No	0.51532
	Control	11	60	Female	No	No	0.733588
	Control	8	22	Female	Yes	No	-1.10086
	Control	13	60	Male	No	No	0.430682
	Control	5	71	Male	No	No	-1.91711
	SLE	17	46	Female	No	No	0.247431
	SLE	13	35	Female	Yes	No	12.9208
	SLE	4	41	Female		Yes	1.5638
	SLE	18	45	Female	Yes	No	2.8114
	SLE	8	26	Female	Yes	No	-0.266425
	SLE	6	51	Female	Yes	No	1.51266
	SLE	12	28	Female	Yes	No	10.5426
	SLE	12	45	Female		Yes	3.9047
	SLE	10	21	Female	No	Yes	45.2716
	SLE	4	27	Female	Yes	Yes	13.4979
	SLE	4	40	Female	No	No	36.442
	SLE	23	23	Male		Yes	34.8966
	SLE	9	33	Female		Yes	-1.08698
	SLE	19	24	Female	No	No	30.4127
	SLE	15	20	Female		Yes	14.7998
	SLE	20	59	Female	No	No	50.1072
	SLE	8	32	Male	No	No	33.3334
	SLE	21	39	Female	No	No	55.9551
	SLE	2	25	Female	No	No	-2.03426
	SLE	2	32	Female	Yes	No	16.8221
	SLE	15	32	Female	No	No	31.6921
	SLE	8	30	Female	Yes	No	43.7666
	SLE	13	31	Female	Yes	No	44.1557
	SLE	19	45	Female	Yes	No	21.2552
	SLE	12	39	Female	Yes	No	35.7513
	SLE	12	43	Female	Yes	No	36.999
	SLE	17	22	Female	Yes	No	3.8292
	SLE	18	34	Female	Yes	No	50.0901
	SLE	12	20	Female	Yes	No	12.1143
	SLE	17	26	Female	Yes	Yes	27.7469
	SLE	17	46	Female		Yes	20.1895
	SLE	19	28	Female	No	No	16.8556
	SLE	12	25	Male		No	43.037
	SLE	5	21	Male	No	No	36.2765
	SLE	15	32	Female	Yes	No	29.6492
	SLE	9	27	Female	No	No	42.0192
	SLE	10	43	Male		Yes	2.99064
	SLE	21	23	Female	No	No	33.6161
	SLE	21	53	Female	No	Yes	-0.439345
	SLE	6	22	Female	No	Yes	-3.72025
	SLE	18	20	Female	No	Yes	55.1323
	SLE	14	36	Female	Yes	No	39.5009
	SLE	14	34	Female	No	Yes	6.84298
	SLE	16	34	Female	No	Yes	40.9803
	SLE	14	37	Female		No	-1.86196
	SLE	16	26	Female	No	No	55.7014
	SLE	22	35	Female	Yes	No	47.7079
	SLE	5	31	Female	No	No	54.5566
	SLE	8	21	Female	Yes	No	34.1313
	SLE	11	26	Female	No	Yes	52.1249
	SLE	11	18	Female	Yes	No	54.3685
	SLE	6	26	Female	No	Yes	-0.806362
	SLE	10	45	Female	No	Yes	1.36586
	SLE	11	26	Female	Yes	Yes	0.0405324
	SLE	17	54	Male	No	No	31.135
	SLE	16	45	Female	Yes	No	45.2162
	SLE	7	44	Female	No	Yes	31.4603
	SLE	13	24	Female	No	No	51.6654
	SLE	11	32	Female	No	Yes	19.5948
	SLE	8	28	Female	No	No	48.4505
	SLE	20	32	Female		Yes	54.3335
	SLE	5	44	Female	No	No	2.32493
	SLE	20	47	Female	Yes	No	42.6464
	SLE	3	41	Female	Yes	No	-0.495414
	SLE	7	44	Female	No	No	50.0023
	SLE	13	31	Female	Yes	No	5.70812
	SLE	11	32	Male	No	No	38.7467
	SLE	18	33	Female	Yes	No	52.5404
	SLE	14	30	Male	Yes	No	49.1099
	SLE	22	27	Male	Yes	No	58.7632
	SLE	17	24	Female	Yes	No	60.2913
	SLE	4	33	Female	No	No	49.9242
	SLE	24	22	Female	Yes	No	2.65924
	SLE	13	47	Female	Yes	No	15.1771
	SLE	3	56	Male	Yes	No	14.8195
	SLE	4	59	Male	Yes	No	0.591829
	SLE	22	27	Female	Yes	No	3.55266
	SLE	6	39	Female	Yes	No	51.062
	SLE	5	22	Female	Yes	No	62.1037
	SLE	13	33	Female	Yes	No	17.7611
	SLE	19	44	Male	Yes	No	27.5627
	SLE	8	29	Female	No	No	-0.949387
	SLE	7	51	Female	Yes	No	34.4869
	SLE	12	41	Female		Yes	42.0646
	SLE	10	21	Female		Yes	53.6824
	SLE	10	23	Female		Yes	-1.38326
	SLE	8	26	Female	Yes	No	22.7866
	SLE	2	35	Male		Yes	12.4566
	SLE	16	31	Female	No	Yes	25.894
	SLE	7	50	Female	Yes	Yes	19.3767
	SLE	4	43	Female	Yes	No	1.563
	SLE	5	38	Female	Yes	No	20.3873
	SLE	3	46	Female	Yes	No	45.6411
	SLE	16	63	Female	No	No	45.3714
	SLE	10	20	Male	Yes	No	49.4639
	SLE	16	25	Female		Yes	15.4914
	SLE	12	31	Female	Yes	No	41.9445
	SLE	24	55	Female	Yes	No	-0.291807
	SLE	8	26	Female	Yes	No	43.7423
	SLE	18	55	Female	Yes	No	61.0615
	SLE	9	23	Female	Yes	No	1.62745
	SLE	21	22	Female	Yes	No	58.2974
	SLE	22	74	Female	No	No	55.2142
	SLE	5	33	Female	Yes	No	54.0775
	SLE	6	42	Female	Yes	No	51.0607
	SLE	23	29	Male	Yes	No	59.7723
	SLE	23	32	Female	No	Yes	47.5199
	SLE	13	23	Female	No	No	52.2759
	SLE	6	39	Female	No	Yes	8.8655
	SLE	12	40	Female	No	Yes	-0.881956
	SLE	14	37	Male	No	Yes	47.2309
	SLE	10	31	Female	No	No	47.1474
	SLE	14	52	Female	No	No	35.9601
	SLE	8	40	Female	No	Yes	18.3002
	SLE	11	49	Female	No	Yes	24.3099
	SLE	15	22	Female	No	Yes	14.3018
	SLE	3	33	Female	No	Yes	46.5019
	SLE	20	27	Female	No	No	56.0474
	SLE	22	64	Female	No	Yes	53.1714
	SLE	13	26	Female	Yes	No	29.806
	SLE	6	55	Female	No	No	35.0335
	SLE	14	60	Female	No	Yes	-0.918291
	SLE	22	23	Male	Yes	No	1.38154
	SLE	2	38	Male	Yes	No	-2.68808
	SLE	10	36	Female	No	No	25.6627

## Sheet: Fig 1G
	IFN cytometric score	LN class*		*LN class dichotomized into : membranous = class V only proliferative = class III or IV +/- V
	0.247431	proliferative
	12.9208	proliferative
	1.5638	membranous
	2.8114	proliferative
	-0.266425	membranous
	1.51266	proliferative
	10.5426	proliferative
	3.9047	proliferative
	45.2716	proliferative
	13.4979	proliferative
	36.442	membranous
	34.8966	proliferative
	-1.08698	proliferative
	30.4127	proliferative
	14.7998	proliferative
	50.1072	proliferative
	33.3334	membranous
	55.9551	proliferative
	-2.03426	proliferative
	16.8221	membranous
	31.6921	proliferative
	43.7666	proliferative
	44.1557	proliferative
	21.2552	membranous
	35.7513	proliferative
	36.999	proliferative
	3.8292	proliferative
	50.0901	proliferative
	12.1143	proliferative
	27.7469	membranous
	20.1895	proliferative
	16.8556	proliferative
	43.037	proliferative
	36.2765	proliferative
	29.6492	proliferative
	42.0192	proliferative
	2.99064	proliferative
	33.6161	proliferative
	-0.439345	proliferative
	-3.72025	proliferative
	55.1323	membranous
	39.5009	membranous
	6.84298	proliferative
	40.9803	proliferative
	-1.86196	proliferative
	55.7014	proliferative
	47.7079	proliferative
	54.5566	proliferative
	34.1313	proliferative
	52.1249	proliferative
	54.3685	proliferative
	-0.806362	proliferative
	1.36586	membranous
	0.0405324	membranous
	31.135	proliferative
	45.2162	proliferative
	31.4603	proliferative
	51.6654	membranous
	19.5948	proliferative
	48.4505	membranous
	54.3335	proliferative
	2.32493	proliferative
	42.6464	proliferative
	-0.495414	membranous
	50.0023	proliferative
	5.70812	membranous
	38.7467	proliferative
	52.5404	membranous
	49.1099	membranous
	58.7632	proliferative
	60.2913	proliferative
	49.9242	proliferative
	2.65924	membranous
	15.1771	proliferative
	14.8195	membranous
	0.591829	membranous
	3.55266	membranous
	51.062	membranous
	62.1037	proliferative
	17.7611	membranous
	27.5627	proliferative
	-0.949387	proliferative
	34.4869	proliferative
	42.0646	proliferative
	53.6824	proliferative
	-1.38326	proliferative
	22.7866	proliferative
	12.4566	proliferative
	25.894	proliferative
	19.3767	proliferative
	1.563	proliferative
	20.3873	proliferative
	45.6411	membranous
	45.3714	proliferative
	49.4639	membranous
	15.4914	proliferative
	41.9445	membranous
	-0.291807	membranous
	43.7423	membranous
	61.0615	proliferative
	1.62745	membranous
	58.2974	proliferative
	55.2142	proliferative
	54.0775	membranous
	51.0607	membranous
	59.7723	proliferative
	47.5199	proliferative
	52.2759	proliferative
	8.8655	membranous
	-0.881956	membranous
	47.2309	proliferative
	47.1474	proliferative
	35.9601	proliferative
	18.3002	proliferative
	24.3099	proliferative
	14.3018	proliferative
	46.5019	proliferative
	56.0474	proliferative
	53.1714	membranous
	29.806	proliferative
	35.0335	proliferative
	-0.918291	membranous
	1.38154	membranous
	-2.68808	membranous
	25.6627	membranous

## Sheet: Fig. 2A-F,I-J
	The single cell datasets and clinical metadata for the Figure 2 are made available on the ARK portal dataset - AMP Phase 2 CyTOF [D.Rao - BWH-Harvard]
	"ClinicalData"
	"sobj_Tpanel_Tcells"
	"sobj_Bpanel_Bcells"
	"sobj_Mpanel_Mcells"
	"sobj_NKpanel_NKcells"

## Sheet: Fig. 2H
	Markers (B panel)	Spearman's rho correlation with the NAM-PC1*	* NAM-PC1 was obtained from the CNA model testing NIH activity index in baseline samples from LN, adjusting for age, sex, ethnicity, race and history of previous biopsy, including cells B cells from clusters B0, B1, B3, B4, B5, B6, B9
	CD21	0.607267	Top 10 absolute values are highlighted in grey and shown in Figure 2H
	CXCR5	0.59195
	IgD	0.409495
	CD20	0.408686
	Tbet	0.401015
	TLR9	0.38502
	CD11c	0.376195
	IgM	0.306467
	CD23	0.298163
	CD95	0.22337
	CD40	0.213391
	Pax5	0.208269
	ISG15	0.204018
	Bcl2	0.202822
	Bcl6	0.190638
	CD38	0.172076
	CD52	0.146755
	Blimp1	0.132758
	AICDA	0.113727
	Nur77	0.112418
	SLAMF7	0.102849
	CD172ab	0.100953
	CD79b	0.0984127
	CD1c	0.0967107
	CD307d	0.0837971
	CD45	0.080424
	CD8a	0.0800577
	CD3	0.0785502
	CD56	0.0772262
	Ki67	0.0760161
	CD27	0.0738824
	CD22	0.0722187
	IgE	0.0710305
	CD24	0.0639499
	CD10	0.0590337
	PDL1	0.0500729
	CD86	0.0370343
	IgA	0.0340923
	CD19	0.0336805
	CD4	0.0299924
	CD39	0.0219052
	CD5	0.0162887
	HLADR	0.0142592
	IgG	0.0130958
	CD138	0.0123276
	CD25	0.00989826
	CD11b	0.00650866
	CD83	0.00387431

## Sheet: Fig. 2G
	Source data for the first three left panels of Figure 2G (cross-sectional analysis) :												Source data for the right panels of Figure 2G (longitudinal analysis) :
	Prop. cluster B3 / B cells	LN class	NIH activity	C3	C4	Sex	Age	Hispanic or Latino	Black	Hx of previous biopsy			patientID	Prop. cluster B3 / B cells	Timepoint (weeks)	Response status
	3.15126	proliferative	4	114	25	Female	46	no	no	yes			SLE0134	3.15126	0	Non-responder
	2.98507	proliferative	1	74	9	Female	41	yes		yes			SLE0134	3.05164	12	Non-responder
	2.44161	proliferative	5	72	4	Female	35	no	yes	yes			SLE0134	3.77224	52	Non-responder
	10.2816	membranous	0	140	22	Female	41	yes		no			SLE0138	10.2816	0	Complete-responder
	7.88288	proliferative	2	207	54	Female	45	no	yes	yes			SLE0138	6.2201	52	Complete-responder
	0.943396	membranous	1	190	32	Female	26	no	yes	no			SLE0139	7.88288	0	Complete-responder
	20.8548	membranous	1	37	8	Female	69	no	no	yes			SLE0139	2.63158	12	Complete-responder
	26.7857	proliferative	16	97	21	Female	51	no	yes	yes			SLE0141	20.8548	0	Complete-responder
	3.50365	proliferative	4	94	10	Female	28	no	yes	no			SLE0141	9.81723	12	Complete-responder
	1.11732	proliferative	1	134	27	Female	45	yes		yes			SLE0141	13.6612	52	Complete-responder
	19.7253	proliferative		27	3	Female	21	yes	no	no			SLE0142	26.7857	0	Non-responder
	28.9345	proliferative	14	86	23	Female	27	yes	yes	no			SLE0142	10.1622	12	Non-responder
	3.08057	membranous		74	7	Female	40	no	no	yes			SLE0142	3.44478	52	Non-responder
	2.60736	proliferative	9			Male	23	yes		yes			SLE0373	14.0684	0	Complete-responder
	14.0684	proliferative	3	107	18.9	Female	33	yes		yes			SLE0373	2.10674	12	Complete-responder
	29.3048	proliferative	2	48	10.4	Female	24	no	no	yes			SLE0373	2.31293	52	Complete-responder
	38.1993	proliferative	8	39	3	Female	20	yes		yes			SLE0378	38.1993	0	Non-responder
	6.31304	proliferative	8	51	7.4	Female	59	no	no	no			SLE0378	6.97236	12	Non-responder
	11.7265	membranous		80	20.1	Male	32	no	no	yes			SLE0378	3.13844	52	Non-responder
	2.95567	proliferative	13	81	15.8	Female	39	no	no	no			SLE0384	2.95567	0	Complete-responder
	26.2177	proliferative		106	29	Female	25	no	no	yes			SLE0384	1.62162	12	Complete-responder
	4.03587	membranous	1	70	9	Female	32	no	yes	yes			SLE0384	1.74825	52	Complete-responder
	7.95756	proliferative	8	73	7	Female	38	no	no	no			SLE0881	16.5006	0	Complete-responder
	1.17994	proliferative		137	28	Female	32	no	no	yes			SLE0881	2.24215	12	Complete-responder
	1.27105	proliferative	3	41.3	6.8	Female	24	no	yes	yes			SLE0881	3.62319	52	Complete-responder
	7.50716	proliferative	8	29.1	2.9	Female	30	no	yes	yes			SLE0883	10.4685	0	Non-responder
	1.89065	proliferative	1	69	7.8	Female	31	no	yes	no			SLE0883	14.3745	12	Non-responder
	4.1449	membranous	1	155	31	Female	45	no	yes	yes			SLE0965	7.9967	0	Complete-responder
	2.47934	proliferative	1	116.7	33.1	Female	39	no	yes	yes			SLE0965	36.9403	12	Complete-responder
	1.89003	proliferative	10	108	21.2	Female	43	no	yes	no			SLE0965	23.1481	52	Complete-responder
	0.185529	proliferative	2	80.4	32.4	Female	22	no	yes	yes			SLE0966	7.74194	0	Non-responder
	21.4331	proliferative	1	58.4	2.9	Female	34	no	yes	yes			SLE0966	2.22222	12	Non-responder
	45.9421	proliferative	14	63.3	5.3	Female	20	no	yes	yes			SLE0966	4.89914	52	Non-responder
	6.04203	membranous		152	28	Female	26	yes	yes	no			SLE1116	3.51482	0	Complete-responder
	12.3068	proliferative		120	29	Female	46	yes		yes			SLE1116	2.31539	52	Complete-responder
	16.5006	proliferative		30	5	Female	28	no	no	no			SLE1121	5.78512	0	Non-responder
	0	proliferative		55	9	Male	25	no		yes			SLE1121	3.6855	12	Non-responder
	10.4685	proliferative		138	10	Male	21	no	no	yes			SLE1137	8.08081	0	Complete-responder
	3.7037	proliferative		144	33	Female	32	no	yes	no			SLE1137	11.1423	12	Complete-responder
	19.6942	proliferative		48	7	Female	27	no	no	yes			SLE1137	7.63359	52	Complete-responder
	0.170648	proliferative		58	11	Male	43	yes		no			SLE1154	8.91304	0	Non-responder
	18.6516	proliferative	0	70	6	Female	23	no	no	no			SLE1154	7.34733	12	Non-responder
	5.12821	membranous	1	117	20.6	Female	22	yes	no	yes			SLE1154	4.71698	52	Non-responder
	7.9967	proliferative	5	74	10.2	Female	31	yes	no	no			SLE1157	22.0855	0	Complete-responder
	7.74194	proliferative	4	53	13.2	Female	26	yes	no	no			SLE1157	3.84106	12	Complete-responder
	0	proliferative	1	103	22	Female	53	yes	no	yes			SLE1157	4.00334	52	Complete-responder
	10	proliferative	7	65	8	Female	22	yes	no	no			SLE1160	13.9241	0	Complete-responder
	3.51482	membranous	0	86.7	2.05	Female	20	yes	no	no			SLE1160	2.27273	12	Complete-responder
	4.17391	membranous	1	121	27	Female	36	no	yes	yes			SLE1160	3.61446	52	Complete-responder
	5.78512	proliferative	7	52.4	13.1	Female	34	yes	no	yes			SLE1221	2.85714	12	Complete-responder
	2.85474	proliferative	4	84	9	Female	34	yes	no	yes			SLE1221	4.20842	52	Complete-responder
	46.7227	proliferative	7	71	18	Female	37	no		yes			SLE1222	7.56385	0	Complete-responder
	22.4178	proliferative	9	76	30	Female	26	no	no	yes			SLE1222	12.7214	12	Complete-responder
	15.0875	proliferative	10	65	11	Female	41	no	no	no			SLE1222	3.15186	52	Complete-responder
	8.39463	proliferative	14	85	12	Female	35	no	yes	yes			SLE1241	32.2059	0	Non-responder
	15.1899	proliferative	13	40	8	Female	31	no	no	yes			SLE1241	23.1829	12	Non-responder
	4	proliferative	7	54	6	Female	21	no	yes	yes			SLE1241	26.1233	52	Non-responder
	5.38043	proliferative	4	74	10	Female	26	yes	no	no			SLE1250	0.149254	12	Non-responder
	8.08081	proliferative	5	58	10	Female	75	no	no	no			SLE1250	1.18483	52	Non-responder
	4.73628	proliferative	1	98	13	Female	18	no	yes	no			SLE1253	30.9651	0	Complete-responder
	16.9126	proliferative	5	79	20	Female	26	yes	no	yes			SLE1253	25.5943	12	Complete-responder
	11.4144	membranous	0	104	10	Female	45	yes	no	no			SLE1257	5.29891	0	Non-responder
	6.7757	membranous	0	90	20	Female	26	yes	yes	yes			SLE1257	8.30527	12	Non-responder
	5.01601	proliferative	6	67	26	Male	54	no	no	yes			SLE1257	5.3913	52	Non-responder
	8.91304	proliferative	7	34	6	Female	45	no	yes	no			SLE1259	3.44828	0	Non-responder
	22.0855	proliferative	8	33	3	Female	44	yes	no	yes			SLE1259	4.83516	12	Non-responder
	6.62061	membranous	0	48	15	Female	24	no	no	yes			SLE1262	2.5544	0	Non-responder
	13.9241	proliferative	10	46	7	Female	32	yes	no	yes			SLE1262	5.06329	12	Non-responder
	8.84354	membranous	0	59	12	Female	28	no	no	yes			SLE1262	2.33969	52	Non-responder
	28.3019	proliferative	12	39	9	Female	32	yes		yes			SLE1631	5	0	Non-responder
	7.56385	proliferative	9	76	17	Female	44	no	no	no			SLE1631	20.7917	12	Non-responder
	15.6033	proliferative	3	112	19	Female	47	no	yes	yes			SLE1635	0.791557	12	Non-responder
	2.75591	membranous	0	78	13	Female	41	no	yes	no			SLE1635	1.15642	52	Non-responder
	4.92611	proliferative	4	42	10	Female	44	no	no	yes			SLE1638	0	0	Complete-responder
	3.39241	membranous	0	55	20	Female	31	no	yes	yes			SLE1638	5.09219	52	Complete-responder
	40	proliferative	6	58	6	Male	32	no	no	yes			SLE2712	2.31362	0	Non-responder
	6.37606	membranous	0	83	20	Female	33	no	yes	yes			SLE2712	8.49057	12	Non-responder
	32.2059	membranous	1	74	20	Male	42	no	yes	yes			SLE2712	9.375	52	Non-responder
	2.36686	membranous	1	39	7	Male	30	no	yes	yes			SLE2723	25.6545	0	Complete-responder
	6.64172	proliferative	5	75	16	Male	27	no	yes	yes			SLE2723	18.3363	12	Complete-responder
	3.11253	proliferative	8	51	6	Female	24	no	yes	yes			SLE2723	5.56745	52	Complete-responder
	8.69565	proliferative	5	55	13	Female	33	no	no	yes			SLE2725	8.1548	0	Non-responder
	10.8108	membranous		111	27	Female	22	no	yes	yes			SLE2725	16.9591	12	Non-responder
	30.9651	proliferative	6	47	2	Female	47	no	yes	yes			SLE2725	11.1521	52	Non-responder
	5.49928	membranous	0	114	24	Male	56	no	yes	yes			SLE2729	2.72315	0	Complete-responder
	10.3283	membranous	0	134	38	Male	59	no	yes	yes			SLE2729	2.1097	12	Complete-responder
	5.29891	membranous	0	83	20	Female	27	no	yes	yes			SLE2729	3.69026	52	Complete-responder
	8.8585	membranous	0	58	11	Female	39	no	yes	no			SLE2740	18.0884	0	Complete-responder
	3.44828	proliferative	6	86	24	Female	22	no	yes	yes			SLE2740	29.5238	12	Complete-responder
	2.5544	membranous	1	46	17	Female	36	no	no	yes			SLE2740	10.9649	52	Complete-responder
	11.8187	membranous	0	115	18	Female	33	no	yes	yes			SLE2741	6.69291	0	Non-responder
	15.7895	proliferative	4	92	15	Male	44	no	yes	no			SLE2741	10.2564	12	Non-responder
	7.47126	proliferative		101	14	Female	29	no	no	no			SLE2741	7.73723	52	Non-responder
	5	membranous	0	66.6	18.6	Female	29	no	yes	no			SLE2753	18.4681	0	Non-responder
	21.6117	proliferative	4	75.5	11.1	Female	51	no	yes	yes			SLE2753	11.8174	12	Non-responder
	1.35747	proliferative	13	68	18	Female	41	yes		yes			SLE2800	3.61991	0	Non-responder
	0	proliferative	5	71.1	17	Female	21	yes		yes			SLE2800	3.56295	12	Non-responder
	7.4726	proliferative	9	14.2	2.4	Female	24	no	yes	no			SLE2800	6.98577	52	Non-responder
	58.6895	proliferative	4	35	4	Female	23	yes		yes			SLE2802	11.6319	0	Non-responder
	15.7191	proliferative	4	30	12	Female	26	no	yes	no			SLE2802	2.38095	12	Non-responder
	15.629	proliferative	2	51	14	Male	35	yes		yes			SLE2802	0.3003	52	Non-responder
	9.49788	proliferative	4			Female	53	no	yes	no			SLE2806	2.01613	0	Complete-responder
	2.31362	proliferative	7	59	12	Female	31	yes	no	yes			SLE2806	4	12	Complete-responder
	12.1972	proliferative	3	115	33	Female	50	yes	yes	yes			SLE2808	26.4274	0	Complete-responder
	1.6	proliferative	6	108	4	Female	43	no	yes	yes			SLE2808	2.20994	12	Complete-responder
	25.6545	proliferative	4	64	12	Female	38	no	yes	no			SLE2808	1.22378	52	Complete-responder
	8.1548	membranous	0	154.8	15.39	Female	46	no	yes	yes			SLE2809	16.801	0	Complete-responder
	9.6624	proliferative	3	39	6	Female	63	no	no	no			SLE2809	3.79965	12	Complete-responder
	2.72315	membranous	0	87.8	21.41	Male	20	no	yes	no			SLE2812	3.04636	0	Non-responder
	4.52899	proliferative	4	55	13	Female	25	yes		yes			SLE2812	0.678733	12	Non-responder
	18.0884	membranous	0	102	11	Female	31	no	yes	yes			SLE2817	27.8509	0	Complete-responder
	6.69291	membranous	0	121.8	29.41	Female	55	no	yes	yes			SLE2817	5.71688	12	Complete-responder
	8.46354	membranous	0	87.1	16.63	Female	26	no	yes	yes			SLE2817	4.68198	52	Complete-responder
	6.00203	proliferative	2	70	13	Female	55	no	yes	yes			SLE2818	3.64706	0	Complete-responder
	1.72414	membranous	1	139	33	Female	23	no	yes	yes			SLE2818	4.34783	12	Complete-responder
	2.22222	proliferative	7	99.9	9.01	Female	22	no	yes	yes			SLE2827	27.621	0	Complete-responder
	18.4681	proliferative	6	115.1	3.03	Female	74	no	no	no			SLE2827	16.381	12	Complete-responder
	1.37994	proliferative	0	55	3	Female	39	no	yes	yes
	6.06061	membranous	0	79.7	19.22	Female	33	no	yes	yes
	7.53642	membranous	0	95	13	Female	42	no	yes	yes
	8.44037	proliferative	3	86.5	23.75	Male	29	no	yes	yes
	14.0909	proliferative	4	66.3	12.15	Female	32	yes	no	yes
	4.08389	proliferative	4	75.7	25.2	Female	23	no	no	yes
	3.61991	membranous	1	75	12	Female	39	yes	no	yes
	11.6319	membranous	0	43	9	Female	40	yes	no	yes
	1.16129	proliferative	5	101	19	Male	37	yes	no	yes
	2.01613	proliferative	3	76	12	Female	31	no	no	yes
	26.4274	proliferative	7	43	3	Female	52	no	no	no
	16.801	proliferative	11	34	2	Female	40	yes	no	yes
	3.25085	proliferative	7	118	29	Female	49	yes	no	yes
	3.04636	proliferative	7	60	7	Female	22	yes	no	yes
	27.8509	proliferative	14	46	8	Female	33	yes	no	no
	3.64706	proliferative	9	68	15	Female	27	no	no	no
	5.28846	membranous	0	68	18	Female	64	yes	no	yes
	2.66667	proliferative	18	34	3	Female	26	no	yes	yes
	27.621	proliferative	5	81	6	Female	55	no	no	no
	2.01945	membranous	2	75	23	Female	60	yes	no	yes
	0.576606	membranous	1	107	20	Male	23	no	yes	yes
	11.2576	membranous		161	38	Male	38	no	yes	yes
	2.74443	membranous	0	151	32	Female	36	no	no	yes

## Sheet: Fig. 3 - cell subset prop.
	Raw proportions of each cell subset for each sample (see table below for scaled proportions)
	sampleID	B0	B1	B2	B3	B4	B5	B6	B7	B8	B9	B10	B11	B12	B13	T0	T1	T2	T3	T4	T5	T6	T7	T8	T9	T10	T11	T12	T13	T14	T15	T16	T17	T18	T19	T20	M0	M1	M2	M3	M4	M5	M6	M7	M8	M9	M11	NK0	NK1
	CON0272V0	51.6634	6.26223	20.7436	1.95695	2.73973	0.782779	2.73973	7.2407	1.76125	0.587084	1.56556	1.56556	0.195695	0	14.8728	24.1343	0.0625782	11.9107	1.06383	10.4923	3.83813	3.06633	1.93992	0.584063	0.896955	1.85649	0	0.333751	0.70922	10.1168	2.02336	0.312891	11.7021	0.0834376	0	64.695	1.7098	3.83549	2.1488	6.26155	0.30037	4.34381	14.3253	2.05638	0.138632	0.184843	29.3003	30.3207
	CON0275V0	58.3012	5.40541	8.49421	0.3861	9.78121	0.2574	8.49421	5.53411	0.1287	1.9305	0.3861	0.1287	0.1287	0.643501	2.93999	9.61203	0.120822	9.8671	2.01369	14.5389	5.78601	2.04054	13.6797	4.83286	0.281917	0.765203	0.0134246	0.134246	0.375889	4.22876	24.3925	0.241643	3.93341	0.120822	0.0805477	61.43	0.40282	12.4874	4.33031	3.82679	5.33736	2.61833	7.04935	1.00705	1.40987	0.100705	17.1032	38.0586
	CON0276V0	50.3556	7.82361	13.5135	1.70697	4.69417	1.42248	3.98293	8.6771	1.28023	3.12945	2.41821	0.142248	0.426743	0.426743	12.6692	27.7977	2.37635	8.02708	0.815142	8.06853	3.92374	4.55927	5.45731	0.663167	1.43686	1.71318	0.234872	0.331583	0.967118	18.3614	0.0414479	0.20724	2.11384	0.221056	0.013816	26.306	1.1194	8.67537	9.60821	2.05224	38.153	2.61194	9.70149	1.49254	0.186567	0.0932836	22.8271	29.1309
	CON0281V0	32.9268	3.11653	17.0732	0.948509	4.87805	1.21951	2.71003	31.0298	1.08401	3.38753	1.08401	0.271003	0.135501	0	11.2284	21.2252	0.111964	8.95713	4.28663	13.7396	4.12668	4.04671	4.0627	2.07933	2.23928	1.29559	0.0319898	0.351887	1.8874	9.6929	4.86244	4.87844	0.831734	0.0639795	0	59.8039	3.02288	11.8056	2.08333	9.68137	0.285948	3.47222	7.63889	1.55229	0.245098	0.122549	54.8742	25
	CON0282V0	33.1169	2.81385	23.5931	2.1645	2.1645	2.5974	1.2987	16.2338	3.24675	10.1732	0.865801	0.21645	0.865801	0.4329	11.7417	37.6835	0.550391	10.0294	6.38454	8.47603	3.05773	2.7275	8.18249	1.06409	0.733855	1.56556	0.0611546	0.452544	1.45548	1.49217	1.03963	1.5044	1.62671	0.171233	0	25.5605	19.5067	13.4529	6.61435	3.69955	6.72646	4.26009	13.7892	2.69058	3.25112	0.44843	46.5347	8.16832
	CON0283V0	49.6285	6.24071	19.3165	2.22883	5.49777	0.594354	3.56612	5.20059	2.526	0.594354	1.63447	0.297177	2.37741	0.148588	14.2517	19.7289	0.10991	8.40813	9.92856	4.9826	4.34145	3.84686	3.82854	7.8769	0.78769	3.31563	0.0183184	1.04415	0.806008	1.81352	7.8769	0.274776	6.37479	0.329731	0.0549551	54.1033	1.08072	14.6234	9.18609	3.5461	0.776765	3.71496	10.1317	2.53293	0.202634	0.101317	26.0997	22.0919
	CON0285V0	43.0818	5.87002	18.4486	7.33753	4.71698	1.04822	5.34591	7.2327	1.67715	1.78197	1.04822	0.314465	1.04822	0.524109	19.0415	17.7299	10.7189	6.37953	2.50972	8.48446	8.03109	4.56606	6.41192	1.86205	1.08484	1.29534	0.680052	0.518135	2.12111	4.56606	1.84585	0.582902	1.34391	0.210492	0.0161917	50.0302	18.6933	5.38415	0	5.92861	1.69389	4.5977	5.62613	3.44828	0	0.120992	61.5186	20.3624
	CON0286V0	35.9621	7.72871	20.5047	0.788644	5.04732	1.41956	3.62776	20.1893	1.41956	1.1041	0.788644	0	0.630915	0.788644	41.449	15.2485	0.42123	1.93766	1.369	2.82224	6.508	5.11794	2.44313	0.84246	1.85341	1.34794	0.042123	0.336984	2.82224	13.1634	0.084246	0.210615	1.68492	0.294861	0	66.3908	1.56666	9.10435	2.6308	6.97606	0.472953	5.73456	4.25658	2.45344	0.118238	0.295596	32.5453	28.8416
	CON0288V0	41.039	3.37662	10.1299	8.7013	10.9091	4.67532	7.27273	4.02597	3.76623	2.98701	1.03896	0.12987	1.81818	0	6.66102	41.7725	0.225797	15.1849	0.310471	8.26983	2.49788	4.69941	7.53599	0.268134	0.635055	2.38498	0.042337	0.23991	2.61078	1.31245	0.18346	0.0987863	4.55828	0.352808	0	45.4624	0.0864304	24.2005	6.65514	8.47018	1.72861	4.49438	3.02506	4.66724	0.777874	0.432152	55.7769	18.0611
	CON0295V0	60.0394	5.97113	6.36483	2.75591	11.0892	0.393701	4.98688	4.65879	1.5748	0.787402	0.656168	0.131234	0.393701	0.19685	18.303	38.2543	0.515981	7.66805	2.95256	5.4178	3.5832	4.75849	5.38914	0.55898	1.7916	1.46195	0.071664	0.343987	0.644976	5.71879	1.08929	0.286656	0.974631	0.214992	0	58.1481	2	5.33333	4.96296	6.74074	0.740741	4.74074	11.1111	5.55556	0.518519	0.0740741	34.5455	24.7273
	CON0296V0	68.7467	4.9922	6.86427	2.65211	2.5481	0.312012	4.9402	5.0442	0.468019	1.24805	0.572023	0.208008	0.572023	0.832033	8.98349	28.914	0.330148	7.88879	4.10078	6.91573	5.23023	3.40573	7.71503	1.32059	1.21633	1.755	0.0173762	0.538662	3.84014	10.1129	2.9192	0.816681	3.61425	0.312772	0	69.7188	0.457816	4.38195	2.02747	3.98954	0.784827	5.49379	10.5298	2.41988	0	0.196207	50.6429	27.2997
	CON0298V0	61.194	8.65672	10.1493	0.447761	5.52239	0	3.43284	5.07463	3.73134	0.597015	0.447761	0.149254	0.149254	0.298507	7.04975	25.8444	1.59776	9.03994	6.43308	9.5445	6.23686	2.91521	8.11493	2.90119	0.532586	1.66783	0.140154	0.616678	0.350385	4.21864	9.62859	0.0700771	2.8171	0.1822	0.0981079	59.8194	0.677201	19.1121	1.20391	3.00978	0.82769	4.58992	7.67494	3.00978	0	0.0752445	52.2837	14.0625
	CON0299V0	55.5127	3.62375	14.7263	0.077101	4.85736	0.231303	4.54896	7.5559	4.93446	0.77101	1.54202	0.539707	0.77101	0.077101	8.50673	18.5894	4.88066	9.66952	5.09486	5.95165	3.97797	5.01836	6.33415	2.01958	1.57589	2.21848	0.719094	1.65239	1.00979	10.8629	5.95165	1.04039	4.69706	0.198898	0.0305998	68.3612	2.80728	6.52504	0.379363	4.40061	1.82094	5.84219	5.38695	3.26252	0.0758725	0.455235	40.4689	15.9021
	CON0300V0	58.8174	3.83817	13.5892	2.48963	6.12033	0.93361	1.34855	6.84647	2.38589	1.86722	0.726141	0.414938	0.207469	0.414938	9.19501	14.9376	0.0683644	13.6045	2.59785	15.5871	14.1856	3.14476	13.6558	2.66621	0.854555	1.94838	0.0170911	0.615279	1.33311	1.67493	1.41856	0.546915	1.67493	0.256366	0.0170911	56.8339	0.562284	0.99481	23.2699	1.81661	2.68166	3.33045	8.08824	1.68685	0.389273	0.346021	28.0374	38.6916
	CON1519V0	61.3346	3.29068	8.50091	1.46252	11.2431	0.365631	7.03839	4.02194	0.548446	0.822669	0.639854	0.182815	0.182815	0.182815	22.7427	9.02919	15.3655	6.56257	7.39986	5.63476	4.39013	4.34487	5.15954	2.76081	0	1.10885	0.113148	0.656257	1.92351	7.26409	0.226296	1.49355	3.53021	0.271555	0.0226296	26.1726	33.4584	11.0381	0.250156	16.354	4.84678	2.5641	2.25141	0.531582	0.250156	0.0312695	55.7435	8.63758
	CON1520V0	36.0784	4.44444	25.098	8.75817	2.61438	1.04575	2.61438	14.5098	0.392157	1.96078	1.04575	0.130719	0.653595	0.653595	14.8871	18.0185	7.90554	4.76129	5.74949	10.1643	9.61242	3.90144	5.56982	4.01694	0.808522	1.07803	0.462012	0.24384	3.05441	7.4307	0.24384	0.397844	1.48871	0.205339	0	50.9501	7.60095	6.88836	0.23753	5.58195	2.13777	11.8765	7.95724	5.58195	0	0.475059	37.1353	31.2997
	CON1522V0	44.9933	6.27503	11.3485	1.33511	7.20961	0	4.93992	19.0921	0.667557	1.2016	0.667557	0	1.2016	0.400534	11.8758	51.252	4.67125	8.77142	0.278225	6.85313	3.93908	4.21731	2.76761	0.46859	0	0.893249	0	0.175721	0.761458	2.47474	0.0146434	0.366086	0.146434	0.0732172	0	37.3147	16.9687	6.34267	0.329489	3.54201	10.2965	12.7677	6.50741	4.03624	0.329489	0.164745	6.38298	60.1418
	CON1523V0	28.3302	3.37711	24.5779	3.37711	3.75235	6.75422	0.938086	15.7598	2.43902	6.75422	1.50094	0.750469	0.938086	0.562852	8.94839	35.3912	1.3596	8.49057	17.2863	6.45117	3.17703	3.81521	6.81188	1.3596	0.388457	1.78968	0.0693674	0.610433	1.49834	0.915649	0.402331	0.31909	0.818535	0.0971143	0	62.7106	4.46886	6.66667	0.29304	8.93773	0.29304	4.10256	3.663	8.79121	0	0.0732601	35.4774	28.2412
	CON1524V0	36.6337	10.451	10.451	3.52035	9.13091	0.990099	7.37074	6.71067	11.2211	1.32013	0.990099	0.440044	0.440044	0.330033	20.8641	24.0184	3.13783	11.7135	4.66568	8.14851	8.93708	5.19139	1.98784	0.95285	0	1.72499	0.0164285	0.542139	1.57713	5.35568	0.755709	0.180713	0.0985707	0.0821423	0.0492854	28.6209	17.5482	13.0499	1.13693	6.22837	2.57044	7.71132	8.25507	3.26248	0.247158	0.395452	32.9857	30.5085
	CON1529V0	54.4686	2.89855	11.8357	0.241546	5.91787	2.53623	3.62319	11.5942	0.603865	2.53623	0.724638	0.120773	2.17391	0.483092	2.89188	14.328	2.18534	14.6073	13.7693	5.70161	10.023	5.98094	6.22741	10.5159	0	1.84029	0.0164312	1.01873	1.0023	5.17581	2.64542	0.345054	1.57739	0.131449	0.0164312	60.6075	6.90838	11.269	0.244978	3.77266	7.10436	3.08672	4.55659	0.930916	0.146987	0.146987	47.5248	18.6139
	CON1533V0	55.0693	8.75274	5.1787	12.3268	6.49161	0.437637	3.86579	4.95988	0.583516	1.02115	0.145879	0.364697	0.291758	0.437637	15.5734	33.2525	0.0908953	14.7402	3.19649	7.66551	4.30238	3.8782	4.51447	1.48462	2.74201	1.42403	0.0302984	0.272686	1.06045	2.9541	1.015	0.424178	0.924102	0.37873	0.0757461	50.5051	1.10193	22.1304	6.33609	10.1928	1.83655	3.67309	1.83655	2.0202	0	0.367309	27.6573	17.2451
	CON1534V0	51.7598	3.31263	7.3499	8.59213	16.6667	0.10352	4.34783	6.21118	0.414079	0.517598	0.310559	0.10352	0	0.10352	4.5963	12.2839	0.0203376	20.5817	5.38947	22.8595	5.89791	4.04718	2.23714	1.54566	1.78971	1.48465	0	0.50844	1.30161	9.05023	0.42709	1.74903	3.86414	0.345739	0.0203376	47.2747	0.63033	19.9852	8.63923	9.60326	2.33593	1.29774	7.26733	1.77976	1.03819	0.148313	35.8054	15.949
	CON1535V0	56.765	3.76399	5.90031	8.647	3.96745	2.13632	1.83113	11.8006	1.01729	1.62767	0.915565	0.101729	0.508647	0.712106	16.6353	20.139	0.202693	16.7222	3.24309	11.6114	8.58549	3.99595	3.88012	1.44781	0.709425	1.47676	0.0579123	0.984508	1.07138	5.24106	2.14275	0.680469	0.839728	0.318517	0	54.5735	1.85414	11.6811	3.77009	5.68603	0.92707	6.24227	10.136	3.9555	0.185414	0.988875	33.3333	28.9617
	CON2083V0	51.153	11.9497	6.7086	2.72537	9.74843	0.419287	5.7652	3.3543	3.56394	1.88679	0.943396	1.15304	0.314465	0.314465	0.688073	42.7488	1.07622	10.868	5.87509	8.7156	3.21101	3.89908	11.2209	2.38179	0.211715	3.08751	0.582216	0.84686	0.335215	1.12915	0.723359	0.370501	1.07622	0.917431	0.0176429	40.678	2.23971	24.4552	0.605327	11.0775	7.02179	7.62712	3.75303	2.36077	0.0605327	0.121065	56.465	15.9549
	CON2097V0	31.1562	9.09091	9.44395	13.0627	15.0927	2.55958	4.76611	10.15	0.176523	3.35393	0.441306	0.264784	0.0882613	0.0882613	12.8676	18.3656	0.0835561	10.2941	2.75735	16.4606	6.58422	3.02473	4.21123	2.22259	2.20588	1.43717	0.0334225	0.300802	3.25869	11.865	0.317513	1.00267	2.00535	0.551471	0.0668449	40.0412	0.164948	15.0928	4.37113	8.12371	16.866	5.40206	6.68041	2.68041	0.0824742	0.494845	30.3226	23.4409
	CON2099V0	16.7638	2.04082	26.9679	4.37318	3.207	1.6035	0.58309	37.6093	2.33236	1.6035	0.58309	1.45773	0.437318	0.291545	8.68537	19.4998	0.0675904	13.6364	5.37344	12.8422	10.4258	3.05847	16.1879	0.625211	0.659006	1.52078	0	0.185874	0.980061	3.68368	0.506928	0.168976	1.45319	0.405542	0.0168976	57.5429	0.31617	19.3315	0.496838	6.4589	2.30352	3.97471	6.50407	2.57453	0	0.496838	55.9413	12.5501
	CON2104V0	38.8815	9.18775	14.2477	2.3968	3.72836	1.86418	7.72304	7.19041	5.05992	3.32889	3.32889	0.665779	1.46471	0.399467	0.368444	15.3446	0.563502	17.9454	6.87039	5.87343	8.06242	5.0065	11.01	5.8951	0.0433463	4.65973	0.151712	0.41179	0.845254	2.47074	9.81795	0.41179	4.05288	0.173385	0.0216732	66.705	1.06291	7.75639	0.430911	4.48147	9.9684	3.64838	1.98219	2.70037	0.0574548	0.143637	26.652	29.8091
	CON2107V0	58.2864	6.20068	7.66629	1.91657	6.20068	0.676437	2.81849	11.0485	0.789177	1.35287	0.338219	1.01466	0.225479	0.225479	7.18025	48.347	0.164547	11.2191	1.0172	8.39192	7.25505	3.27599	2.67764	1.2715	0.837696	1.28646	0.0149589	0.209424	0.718025	3.79955	0.0897532	0.553478	1.3463	0.344054	0	37.0906	0.481696	29.8651	3.75723	9.44123	2.89017	6.6474	4.62428	4.52794	0.289017	0.385356	36.3213	19.5576
	CON2109V0	48.9362	4.25532	7.0922	0	9.57447	0.70922	4.96454	11.7021	6.02837	1.41844	2.12766	2.12766	0.70922	0.35461	0.732883	34.4262	0.231437	15.4098	2.10222	12.4976	5.88235	4.91803	11.8419	4.41659	0.096432	3.81871	0.0578592	0.501446	0.520733	1.02218	0.115718	1.04147	0.173578	0.173578	0.0192864	59.3693	0.284311	15.6113	2.9465	7.62471	1.96433	4.23882	5.58284	1.4991	0.697855	0.180925	28.5994	26.1508
	CON2110V0	36.0195	6.71551	14.5299	3.2967	5.73871	3.5409	4.0293	16.3614	1.3431	4.3956	0.732601	1.8315	0.854701	0.2442	6.78599	22.7082	0.29572	12.358	1.57198	9.8677	14.7393	6.94163	12.6693	2.83268	1.74319	1.75875	0.0933852	0.326848	0.466926	3.08171	0.155642	0.108949	0.59144	0.88716	0.0155642	48.429	0.251362	9.09091	2.55551	3.60285	12.191	5.02723	16.0452	2.42983	0.209468	0.167574	37.6667	11.8333
	CON2113V0	37.7676	6.11621	18.5015	3.82263	4.74006	3.82263	3.66972	13.9144	1.07034	4.12844	0.458716	0.458716	0.917431	0.30581	0.258732	23.0013	3.89392	11.7335	9.92238	6.52005	14.8383	2.65201	11.7076	8.44761	0	1.02199	0	0.608021	0.827943	0.80207	1.66882	0.672704	0.582147	0.750323	0.0905563	15.8747	5.39957	26.6739	0	4.31965	18.2505	9.93521	15.2268	3.23974	0	0.539957	26.1803	16.309
	CON2115V0	37.3702	6.05536	16.609	16.782	5.36332	1.38408	2.42215	8.82353	1.7301	1.21107	1.03806	1.21107	0	0	6.39666	20.6365	0.192864	12.0701	9.20926	8.61459	4.8216	4.8216	1.83221	5.23947	1.25362	1.25362	0.112504	0.739312	0.948248	14.9148	2.68402	1.26969	2.84474	0.128576	0	31.6451	0.0739372	2.32902	53.1238	2.43993	0.998152	2.47689	2.77264	3.80776	0.0739372	0.25878	35.5505	37.3853
	CON2121V0	57.7982	5.91233	8.05301	1.32518	6.82977	1.01937	2.95617	11.213	0.611621	1.52905	0.611621	0.407747	1.42712	0.30581	1.24069	40.1675	0.0930521	15.6638	2.45037	12.9808	6.26551	3.81514	8.37469	2.41935	0.0310174	2.58995	0	0.23263	0.418734	1.86104	0.170596	0.511787	0.449752	0.263648	0	45.9839	0.468541	14.6586	10.5756	4.88621	1.67336	8.96921	8.09906	4.48461	0	0.200803	49.0783	30.0691
	CON2122V0	48.736	6.60112	12.0787	2.94944	6.17978	1.26404	8.00562	11.7978	0.280899	0.702247	0.280899	0	0.140449	0.280899	1.51385	44.3588	0.399886	15.6527	4.92716	8.51185	4.54156	3.15624	8.09769	2.28506	0.242788	1.92802	0.0999714	0.228506	0.328478	1.75664	0.399886	0.671237	0.399886	0.471294	0.0285633	56.613	0	13.1561	12.1064	5.94822	1.81945	5.03849	3.63891	1.6795	0	0	59.3301	14.3541
	CON2126V0	36.2146	6.85544	19.076	3.12966	6.55738	0.596125	4.91803	15.0522	0.447094	5.81222	0.447094	0	0.149031	0	3.48737	25.7859	0.154613	13.228	1.63202	10.926	12.5752	7.66191	15.5643	1.94125	0.549734	2.38791	0	0.377942	1.27126	1.39151	0.188971	0.4123	0.223329	0.240509	0	49.8786	0.161812	7.16019	20.0647	4.89482	2.79126	3.68123	3.80259	1.9822	5.46117	0.0809061	40.0558	19.3309
	CON2127V0	46.7626	4.07674	18.9448	6.71463	5.03597	0.719424	1.91847	11.271	0.479616	2.39808	0.479616	0.479616	0.239808	0	2.90179	23.5795	0.0811688	17.2281	9.53734	8.98945	11.8506	4.44399	1.78571	1.01461	0.284091	2.13068	0	0.588474	0.953734	9.86201	1.15666	1.13636	2.0901	0.344968	0.0405844	25.2809	0	3.4614	58.2457	2.70025	1.90286	3.86009	3.17144	1.19609	0.07249	0.108735	26.5861	19.9396
	CON2128V0	44.1018	7.5559	16.2683	2.39013	1.38782	3.08404	5.31997	9.40632	3.54665	2.54433	1.54202	0.693909	0.693909	0.462606	14.0312	36.3516	0.36808	7.67079	5.7715	6.33098	4.09305	3.43051	6.66961	1.03062	1.75206	1.61955	0.0588928	0.265018	1.35453	4.63781	2.94464	0.603651	0.662544	0.309187	0.0294464	43.6242	1.11857	16.6667	2.79642	5.25727	3.91499	9.73154	5.7047	10.8501	0	0.33557	44.6448	20.4666
	CON2129V0	44.6215	3.38645	10.9562	1.39442	10.9562	0.199203	1.99203	21.7131	1.99203	1.59363	0.59761	0	0.398406	0.199203	2.21884	24.5137	0	6.8693	22.4772	5.27356	7.58359	2.5076	7.76596	5.77508	0.212766	1.94529	0	0.577508	0.379939	1.2766	6.8693	2.08207	1.35258	0.273556	0.0303951	47.0812	0.444162	14.6574	7.99492	11.5482	1.45939	7.67766	5.5203	2.53807	0.634518	0.444162	48.8555	17.1674
	CON2853V0	59.292	7.86627	7.76794	3.53982	1.76991	0.294985	3.83481	8.16126	0.589971	1.57325	0.393314	0.0983284	0.0983284	0.0983284	1.63248	38.6354	0.0976699	9.12516	7.102	7.31129	8.20427	3.39054	11.1762	2.07897	0.362774	1.4511	0.0558114	0.348821	1.08832	1.38133	1.29761	4.4091	0.362774	0.320915	0.111623	39.4325	0.195695	10.7632	12.3288	4.69667	14.3836	7.82779	5.28376	4.40313	0.293542	0.391389	38.5439	24.9465
	SLE0134V0	56.7927	8.54342	7.21289	3.15126	12.2549	0.140056	3.92157	5.46218	0.210084	1.68067	0.35014	0	0	0.280112	6.44734	15.9387	0.13235	10.5124	7.78975	10.38	5.38854	4.34865	13.2728	5.23728	1.89072	1.60711	0.13235	0.548308	2.07979	0.699565	5.99357	2.3823	2.8928	1.98525	0.340329	54.0568	1.72414	13.5396	0	6.38945	14.9087	5.22312	1.11562	2.94118	0.0507099	0.0507099	45.5566	7.85781
	SLE0134V1	52.5822	12.0305	3.99061	3.05164	13.439	0.469484	4.34272	5.6338	0.234742	2.11268	0.938967	0.0586854	0	0.880282	8.78222	17.6711	0.533333	9.61778	6.93333	8.94222	5.42222	4.26667	14.9867	4.72889	1.01333	2.54222	0.195556	2.84444	2.77333	0.515556	4.14222	1.67111	1.86667	0.426667	0.124444	60.3066	2.37844	7.29387	0.105708	4.38689	11.3636	9.61945	2.00846	2.37844	0.0528541	0.105708	40.8981	8.37379
	SLE0134V3	58.2918	9.96441	4.76868	3.77224	10.2491	0.355872	3.62989	5.19573	0.284698	1.70819	1.28114	0.284698	0	0	8.81132	17.6604	0.0754717	8.88679	7.9434	10.0566	5.33962	3.22642	14.4528	5.54717	0.301887	2.98113	0.0377358	1.64151	2.32075	0.698113	5.41509	2.28302	2	0.264151	0.0566038	67.7511	2.45167	6.03489	0.471476	4.99764	5.18623	6.60066	2.54597	3.34748	0.141443	0.18859	39.4134	9.34922
	SLE0137V0	8.59873	20.4883	7.431	2.44161	15.4989	23.7792	2.86624	4.14013	7.21868	4.24628	1.59236	0.530786	0.212314	0.318471	24.2357	15.5064	9.52118	4.86188	1.95212	2.35727	2.24678	8.82136	6.4825	2.52302	5.35912	5.26703	2.85451	0.939227	4.05157	0.257827	0.497238	1.41805	0.718232	0.128913	0	47.0765	3.08846	33.8531	3.77811	5.69715	1.49925	2.12894	1.13943	1.31934	0.35982	0.05997	29.4393	36.9159
	SLE0138V0	41.1264	11.6568	4.12574	10.2816	8.05501	2.09561	3.07793	8.57891	0.0654879	10.4126	0	0	0	0.196464	10.0843	20.7004	0.311698	14.6315	1.92519	7.55409	6.96736	9.6443	17.8768	1.83352	0.990099	1.94353	0.146681	0.311698	3.19032	0.696736	0.0733407	0.605061	0.256692	0.256692	0	58.6985	0.433839	19.3926	5.03254	6.59436	1.73536	3.99132	2.60304	1.3449	0.0867679	0.0867679	34.174	21.0593
	SLE0138V3	39.5215	5.07177	4.88038	6.2201	7.27273	1.81818	5.55024	13.4928	0.191388	15.0239	0	0	0.0956938	0.76555	9.92856	21.5241	0.366367	13.9952	1.74025	9.32405	6.59461	12.1634	16.0652	0.989192	0.512914	2.16157	0.146547	0.311412	2.82103	0.494596	0.10991	0.21982	0.128229	0.403004	0	52.2906	0.465283	15.6049	16.1417	4.40229	4.00859	3.36435	2.54116	1.03794	0.143164	0	41.8782	11.4213
	SLE0139V0	13.0631	8.78378	17.1171	7.88288	7.65766	7.65766	0	10.1351	6.30631	14.4144	3.15315	2.92793	0.225225	0	16.2313	9.84448	0.211385	16.5635	4.0616	5.23932	3.75963	13.438	4.69576	6.59822	2.43092	5.26952	0.0905934	4.54477	1.67598	0.211385	0.81534	1.87226	1.4344	0.875736	0.13589	79.811	0.491493	1.0586	2.53308	6.23819	3.36484	5.89792	0.340265	0.226843	0	0.0378072	27.6042	38.0208
	SLE0139V1	21.0526	1.31579	10.5263	2.63158	11.8421	2.63158	0	7.89474	25	3.94737	5.26316	6.57895	0	1.31579	12.0226	8.12443	0.971256	11.7207	6.74629	5.56503	3.79315	11.2219	8.40005	10.2507	2.69064	4.67253	0.380627	3.22877	2.12626	0.288752	1.71939	2.88752	2.49377	0.630004	0.0656254	49.6471	11.5765	14.0706	0.235294	11.6706	1.08235	6.96471	3.76471	0.705882	0.141176	0.0941176	23.7745	32.598
	SLE0140V0	12.2642	13.2075	0	0.943396	11.3208	0	53.7736	2.83019	0	0.943396	0	0	0	4.71698	36.7967	33.2074	0.526245	3.88612	0.161921	1.6462	3.95358	2.75266	4.37188	0.161921	3.94009	1.0255	0.0134935	0.269869	4.64175	2.14546	0.0134935	0.0539738	0.215895	0.215895	0	68.1342	0.978337	8.10622	0.698812	7.26765	0.55905	4.89168	7.19776	1.53739	0.0698812	0.55905	20.5128	25.7265
	SLE0141V1	44.8042	16.6057	10.235	9.81723	6.73629	0.835509	0.73107	2.55875	2.03655	1.93211	0.939948	0.73107	1.8799	0.104439	20.3276	37.9788	0.784495	5.21458	1.8228	3.16105	7.38348	6.73743	4.79926	2.00738	2.35348	2.53807	0.27688	0.553761	1.75358	0.899862	0.461467	0.323027	0.484541	0.13844	0	72.7438	0.272109	4.62585	0.589569	5.53288	5.17007	2.9932	4.26304	0.453515	0	0.136054	38.9508	23.2787
	SLE0141V3	13.1148	2.18579	36.3388	13.6612	6.01093	4.91803	3.55191	5.19126	4.37158	3.00546	2.73224	1.91257	1.63934	1.36612	1.93735	11.2531	0.0412201	7.9967	1.52514	16.3232	13.5614	7.33718	9.81039	3.25639	1.2366	6.3479	0.0412201	2.14345	1.85491	3.33883	0.659522	0.0824402	0.535862	10.2638	0.453421	49.491	0.0803643	20.7072	0.56255	7.63461	12.4565	6.20145	0	2.51808	0.0133941	0.254487	43.75	11.25
	SLE0142V0	10.9244	5.46218	20.6933	26.7857	11.6597	3.04622	1.68067	1.89076	6.72269	2.31092	1.36555	0.52521	6.82773	0	6.80391	7.22733	0.277413	7.95737	1.31406	5.05183	16.7324	4.77442	4.02979	0.846839	1.62067	6.83311	0.321215	32.1069	1.32866	1.19726	0.116805	0.146007	0.189809	1.02205	0.102205	58.1818	4.42424	9.0303	8.12121	16	2	0.545455	1.15152	0.0606061	0.424242	0.0606061	26.5207	3.64964
	SLE0142V1	37.2973	8.32432	16	10.1622	16.3243	3.02703	0	0.648649	4.54054	1.62162	0.432432	0.108108	1.51351	0	15.1264	15.0421	4.21348	13.8483	0.730337	6.10955	23.8904	9.25562	3.11798	0.435393	1.15169	1.98034	0.744382	0.126404	1.89607	1.62921	0.0280899	0.0842697	0.126404	0.421348	0.0421348	3.80469	50.539	6.72162	20.6722	9.19467	1.71211	2.91693	3.67787	0.697527	0.0634115	0	24.4444	1.33333
	SLE0142V3	49.5441	6.18034	15.4002	3.44478	12.0567	4.154	0	1.31712	2.33029	2.33029	0.911854	0.101317	1.82371	0.303951	15.0719	9.31767	9.1197	9.97756	0.963442	7.28521	20.8658	8.47301	8.31464	1.01623	1.2274	1.62333	1.10862	0.963442	2.67916	1.38577	0.0659892	0.171572	0.118781	0.237561	0.0131978	3.09963	47.4539	19.8524	1.54982	10.5535	1.54982	7.08487	6.93727	1.69742	0	0.221402	8.10811	2.7027
	SLE0143V0	12.4088	7.15328	19.4161	3.50365	4.81752	13.1387	13.2847	4.9635	11.0949	4.52555	1.45985	1.45985	1.16788	0.875912	8.42552	1.53074	13.4294	4.63082	27.116	9.72472	3.75611	5.29972	6.26447	3.71752	0.68176	2.26396	0.771803	2.16105	2.57268	0.463082	3.30589	1.33779	0.848984	1.23489	0.463082	35.7197	14.8455	30.1432	0.602864	6.6315	1.28109	5.27506	3.31575	1.65787	0	0.527506	28.9157	27.7108
	SLE0147V0	33.2402	16.2011	7.82123	1.11732	13.1285	3.07263	10.3352	7.26257	0.558659	6.98324	0	0	0.27933	0	15.918	9.83058	6.18597	11.3475	2.50197	14.2041	12.0961	4.84634	9.75177	1.35934	0.768322	1.95035	0.394011	0.137904	1.98976	5.35855	0	0.807723	0.236407	0.315209	0	48.6693	4.37443	23.6464	1.10125	8.96299	0.672989	4.55797	7.21933	0.550627	0	0.244723	38.1495	14.3772
	SLE0147V1	32.0166	13.0977	7.48441	2.2869	17.6715	2.7027	9.97921	3.9501	0.2079	9.97921	0	0	0.2079	0.4158	16.2177	16.7193	3.4739	12.3723	1.87628	13.3383	9.51142	4.3656	7.57942	1.18893	2.00632	1.31897	0.37154	0.260078	2.08062	6.27903	0	0.594464	0.204347	0.222924	0.018577	48.9727	1.64363	17.7437	6.20097	7.8446	1.45685	3.77288	11.2439	0.70975	0.0747105	0.336197	36.624	10.098
	SLE0147V3	39.539	13.8298	4.43262	1.77305	18.2624	1.41844	4.43262	7.62411	0	7.80142	0	0	0.35461	0.35461	16.7906	19.4124	1.26441	12.2908	1.59911	12.4954	10.7475	3.8862	9.07401	0.873931	1.46895	1.15284	0.204537	0.0929714	1.6177	6.19189	0	0.446263	0.148754	0.241726	0	62.677	0.269724	13.5873	2.42751	6.94538	3.43898	2.79838	6.9791	0.438301	0.134862	0.303439	36.1969	10.7143
	SLE0148V0	6.49189	5.99251	8.11486	19.7253	6.49189	9.73783	0.873908	13.4831	15.4806	5.36829	5.86767	1.37328	0	0.499376	33.8404	0.562617	9.4603	2.41717	8.9602	1.52115	5.5845	6.39717	3.18816	3.85497	4.06335	3.209	0.770994	8.12669	5.83455	0.187539	1.00021	0.562617	0.250052	0.187539	0.0208377	3.48346	85.8198	0.0351865	6.65025	1.86488	1.16115	0.668543	0.0351865	0.105559	0.070373	0.105559	11.0565	53.1941
	SLE0150V0	6.06061	8.55327	34.3109	28.9345	4.4477	4.93646	0.0488759	4.74096	2.49267	1.36852	1.56403	0.146628	1.36852	0.195503	32.8657	10.8789	2.14715	4.32293	10.2491	7.24306	6.92814	2.29029	4.40882	6.75637	2.34755	1.57458	0.257658	2.00401	1.31692	1.74635	0.629831	0.687088	0.801603	0.515316	0.0286287	29.1953	9.00393	0.269872	53.4347	1.93817	5.52012	0.196271	0.0245339	0.0245339	0.343474	0.0490677	15.2672	21.374
	SLE0313V0	26.0664	23.4597	9.47867	3.08057	11.3744	2.8436	13.2701	3.08057	0.947867	3.79147	1.18483	0.236967	0.947867	0.236967	13.3046	1.25727	19.103	4.78514	0.243948	5.02909	9.17621	13.1357	8.35053	1.08838	4.22218	1.46369	6.47401	0.319009	4.29724	7.13079	0.0375305	0.075061	0.150122	0.337774	0.0187652	9.87348	62.4659	5.73059	1.26519	10.9898	1.53808	3.34904	3.89482	0.744232	0.148846	0	15.2381	10.4762
	SLE0366V0	24.8466	20.3988	4.29448	2.60736	14.4172	1.38037	17.638	1.53374	7.05521	2.14724	1.84049	0.613497	0.306748	0.920245	15.409	1.9507	13.7608	6.07894	15.8929	6.69893	4.70286	8.69499	5.64041	3.65946	3.22093	2.87313	1.98095	1.40632	1.58778	4.15848	1.17949	0.408287	0.378043	0.257069	0.0453652	19.9461	47.8886	8.13118	1.57233	4.67206	8.49057	5.12129	3.54897	0.49416	0	0.134771	32.7402	12.4555
	SLE0366V1	7.72727	1.81818	5	10.4545	5.45455	0	0	2.27273	64.5455	0	0.909091	1.36364	0	0.454545	11.8432	0.984153	7.25605	3.4362	40.7506	3.68641	2.90242	4.73728	1.96831	3.91993	2.41868	3.56964	1.35113	4.17014	1.68474	1.16764	2.71893	0.533778	0.700584	0.100083	0.100083	15.6851	44.0647	17.5771	7.62893	7.26274	0.21361	4.30272	2.31919	0.579799	0.274641	0.0915471	32.3077	10.2564
	SLE0366V3	5.07246	6.52174	21.7391	9.42029	0.724638	2.89855	13.0435	2.89855	20.2899	3.62319	1.44928	8.69565	0.724638	2.89855	15.4865	4.26022	0.748417	5.92976	21.09	11.1303	4.43293	5.48839	3.7037	4.75916	2.43715	4.73997	0.307043	3.08962	0.901938	3.66532	2.18768	3.08962	0.825178	1.42007	0.307043	60.6032	1.63857	9.54643	3.77583	3.37212	5.20066	3.44336	10.8525	0.97364	0.0474947	0.546189	44.4008	10.2161
	SLE0373V0	17.8707	16.5019	20.7605	14.0684	0.760456	1.8251	11.635	9.96198	0.684411	4.3346	0.988593	0.152091	0.0760456	0.228137	16.372	20.4077	0	15.311	0.83212	9.25733	16.5176	7.19784	3.4949	1.43541	0.977741	0.852923	0.041606	0.20803	2.26753	2.60037	0.020803	0.62409	0.644893	0.915332	0.020803	83.499	0.369213	1.24964	4.43056	2.49929	3.32292	3.80574	0.596421	0.0852031	0.056802	0.0852031	21.118	22.9814
	SLE0373V1	33.9888	5.19663	28.0899	2.10674	7.02247	4.21348	0.561798	10.2528	3.23034	1.40449	1.40449	0.842697	0.421348	0.421348	19.2125	15.9082	0.0395726	9.04234	1.70162	8.78512	16.5809	6.17333	9.29956	1.76098	1.26632	1.52355	0	0.652948	2.33478	2.39414	0.0989315	1.34547	1.32568	0.554017	0	69.6724	0.778463	9.17937	8.04411	2.85436	2.69218	4.70321	0.454103	1.10282	0.0648719	0.454103	17.322	17.9596
	SLE0373V3	29.3878	12.1088	13.3333	2.31293	11.5646	1.22449	13.3333	6.93878	3.80952	1.90476	2.58503	0.680272	0.136054	0.136054	14.3905	19.663	0.356789	12.448	2.04163	10.1288	12.9435	7.86918	5.21308	1.70466	2.39841	2.31913	0.138751	0.693756	2.73538	1.50644	0.099108	1.40733	0.931615	0.891972	0.099108	29.1854	27.1328	18.8262	10.4875	5.16357	1.44323	3.88069	1.92431	1.12251	0.513149	0.320718	43.007	18.648
	SLE0377V0	13.9031	26.6901	5.45281	29.3048	6.72832	2.6148	3.47577	1.8176	2.64668	4.11352	1.3074	0.159439	1.17985	0.510204	21.3378	2.95987	24.3478	3.17726	14.4314	2.3913	2.32441	10.8027	3.46154	4.63211	1.20401	1.68896	1.13712	1.2709	1.95652	0.41806	0.518395	1.02007	0.618729	0.217391	0.083612	44.3068	35.5907	6.30207	1.60222	9.9765	1.26041	0.384533	0.21363	0.106815	0.192267	0.0640889	16.8327	29.4821
	SLE0378V0	3.18637	17.4139	23.2308	38.1993	3.63097	1.51908	0.703964	4.48314	0.48166	4.59429	0.741015	0.222305	0.703964	0.0741015	17.9114	34.2429	9.19163	8.63767	2.17481	2.66721	2.74928	11.1613	2.44153	0.656545	0.615511	0.594994	0.718096	2.56463	2.27739	0.266721	0.20517	0.20517	0.410341	0.266721	0.0410341	45.8712	21.7285	0.944717	4.61861	2.48425	23.0931	0.419874	0.73478	0	0.069979	0.0349895	48.5714	8.57143
	SLE0378V1	33.3543	13.1281	18.1533	6.97236	11.7462	1.94724	0	7.1608	1.38191	2.82663	1.3191	0.188442	0.565327	0.125628	12.8162	34.1289	0.811456	7.8043	12.0286	4.00955	4.58234	4.29594	4.63007	3.05489	2.81623	1.83771	0.501193	0.835322	2.2673	0.453461	0.811456	0.477327	1.09785	0.668258	0.071599	66.8986	0.84493	2.26143	13.2704	4.22465	4.42346	3.87674	3.52883	0.497018	0.0248509	0.149105	30.9028	11.4583
	SLE0378V3	12.9407	17.4549	3.09544	3.13844	14.8753	3.3534	20.1634	2.7945	11.7369	4.38521	3.52537	1.1178	0.128977	1.24678	7.6886	0.0160849	28.4703	4.6968	20.5726	3.36175	2.01062	5.45279	7.06128	1.22245	1.47981	4.82548	2.63793	2.68618	3.36175	0.514718	1.12594	0.772077	1.57632	0.450378	0.0160849	0.165975	74.2739	11.3693	2.57261	3.81743	0.497925	3.15353	3.07054	0.6639	0.165975	0.248963	22.2222	19.5767
	SLE0382V0	32.2376	20.7322	4.29585	6.31304	9.2641	4.40792	8.517	1.64363	4.55734	4.48263	2.09189	0.224131	0.635039	0.597684	6.32449	0.749712	12.9373	8.74664	5.45944	6.07459	3.88312	14.5329	9.7847	3.69089	1.09573	14.3022	3.61399	2.55671	2.92195	0.461361	0.192234	1.28797	0.211457	1.09573	0.0576701	0.792864	40.8325	9.61348	0.198216	25.2725	0.99108	1.38751	15.2626	0.693756	0	0.198216	24.9576	27.7589
	SLE0383V0	23.0085	24.5128	2.97436	11.7265	30.4274	1.91453	1.77778	0.991453	0.239316	2.05128	0.102564	0.102564	0.034188	0.136752	27.4473	9.97837	4.32666	6.86858	4.13737	7.51758	11.6279	3.05571	2.21741	5.16495	6.19254	0.892374	0.865333	0.432666	1.91996	5.5165	0.540833	0.594916	0.594916	0.0811249	0.0270416	21.6714	41.0057	5.24079	7.01133	8.49858	10.0567	1.41643	4.24929	0.849858	0	0	21.3408	17.2626
	SLE0384V0	33.0049	15.5993	4.92611	2.95567	7.06076	3.44828	23.6453	1.64204	2.29885	2.29885	1.80624	0.328407	0.164204	0.821018	18.9194	1.96333	38.8609	4.44589	1.36297	8.22651	3.81308	4.10514	5.37076	1.63881	1.24939	2.10936	2.48256	0.324517	1.83352	1.49278	0.19471	0.421872	0.876197	0.243388	0	0.744559	60.3093	22.394	0.515464	8.76289	0.572738	2.00458	1.43184	3.09278	0.114548	0	18.8593	22.6616
	SLE0384V1	41.8018	17.4775	14.955	1.62162	6.12613	1.44144	0.720721	4.14414	4.32432	2.52252	2.16216	1.08108	1.08108	0.36036	28.8615	22.8654	2.94212	6.01215	0.975376	10.2335	5.22865	4.12536	2.25456	3.7576	2.17461	3.67765	0.271826	1.77486	0.735529	1.79085	0.175887	0.543652	1.31116	0.191877	0	43.7424	23.39	10.6926	9.35601	4.5565	1.64034	0.9113	4.73876	0.850547	0	0.121507	21.9937	16.2184
	SLE0384V3	44.4056	10.1399	18.5315	1.74825	1.04895	3.14685	0	10.4895	2.0979	4.54545	2.44755	0.34965	1.04895	0	25.4595	18.8899	6.09645	5.44131	1.29208	14.5951	6.04186	4.05823	5.96906	2.40218	1.0737	1.92903	0.291174	0.78253	1.29208	2.40218	0.21838	0.418562	0.727934	0.509554	0	54.5132	13.6624	9.92637	0.763567	6.43578	8.12653	2.50886	2.99973	0.899918	0.0818107	0.0818107	12.3967	0
	SLE0394V0	4.95553	31.7238	11.0546	26.2177	6.94621	1.60949	6.94621	5.25201	0.0423549	3.55781	0.296485	0.0847099	0.25413	1.01652	25.7225	10.3757	9.39306	8.2659	17.4855	3.84393	5.63584	3.75723	0.867052	7.34104	0	0.404624	0.0867052	0.520231	0.722543	1.53179	1.7052	0.317919	1.82081	0.202312	0	60.6702	4.55614	0.382128	1.70488	2.17519	17.6955	0.352734	0	0.0293945	0.176367	0.0293945	18.1637	20.1597
	SLE0404V0	0.986547	0.717489	6.54709	4.03587	15.0673	14.6188	0.179372	5.8296	25.8296	21.435	3.49776	1.25561	0	0	15.7548	1.72441	17.3068	11.3497	0.909233	0.595705	1.34817	10.0172	3.2607	0.376235	0	2.94717	12.8547	6.03543	6.12949	0.0313529	0.141088	8.79448	0.0470293	0.360558	0.0156764	2.25322	44.6352	26.2876	0.321888	3.64807	9.65665	2.57511	4.39914	1.39485	1.28755	0.321888	15.8416	2.47525
	SLE0428V0	13.8643	4.12979	12.3894	1.17994	4.86726	15.4867	0	20.5015	7.66962	14.7493	3.24484	1.03245	0.589971	0.294985	21.047	1.19159	24.528	6.07846	1.98152	4.33793	7.33699	3.77561	7.48427	0.40166	6.96211	2.02169	4.68604	1.57986	1.36564	3.44089	0.562324	0.147275	0.696211	0.361494	0.0133887	8.69981	46.3193	8.98662	4.1109	9.36902	3.20268	3.25048	14.0057	1.62524	0.286807	0.143403	0	2.5
	SLE0847V0	12.4681	6.13183	14.1543	1.89065	5.51865	11.3439	8.22688	6.64282	1.63516	25.907	4.19009	0.153296	1.32856	0.35769	15.5639	1.57985	31.0183	6.22556	9.49476	4.72392	3.83232	2.94072	7.78977	3.19099	1.70499	2.40888	1.87705	1.76756	3.09714	0.907242	0.656969	0.359768	0.234632	0.5944	0.0312842	2.20264	38.8767	38.8767	1.21145	8.48018	5.72687	1.98238	0.881057	1.54185	0	0.220264	14.5369	13.3646
	SLE0848V0	53.5005	11.1808	6.89655	4.1449	6.47858	0.174155	11.8774	1.60223	0.766284	0.801115	0.626959	0.31348	0.835946	0.696621	12.2575	12.7337	4.02116	12.2046	7.77778	10.6878	8.39506	6.96649	8.48325	2.20459	1.09347	1.79894	0.299824	0.687831	2.71605	5.29101	0.246914	1.65785	0.21164	0.246914	0.0176367	44.832	13.4367	23.6434	1.80879	6.71835	0.904393	4.65116	1.67959	1.67959	0.516796	0.129199	40.1626	10.8943
	SLE0849V0	25.3444	22.865	0.275482	2.47934	18.7328	0	23.6915	3.85675	0.275482	0.826446	0.275482	0	0	1.37741	13.8429	4.54317	13.5919	5.48444	19.5156	1.99548	11.2952	4.59337	6.06175	7.93173	0.790663	1.36797	0.577309	1.41817	3.94076	0.313755	0.489458	1.39307	0.60241	0.213353	0.0376506	2.6393	65.5425	12.9765	0.146628	8.35777	0.439883	3.22581	5.05865	0.733138	0.146628	0.366569	12.3636	17.8182
	SLE0850V0	4.0378	4.63918	7.04467	1.89003	4.0378	45.0172	0.343643	4.98282	8.41924	13.6598	3.78007	1.11684	0.687285	0.171821	6.22477	5.1439	16.786	5.97734	12.4235	9.29809	1.82315	5.82107	7.21448	6.32895	1.09389	2.03151	4.76625	3.02123	2.29197	0.117203	2.03151	2.69566	0.755307	3.11238	1.0418	0	49.8113	19.6226	1.50943	8.49057	1.50943	7.73585	9.24528	1.69811	0	0.377358	13.4211	31.0526
	SLE0851V0	0	0.185529	1.85529	0.185529	0	1.2987	0	1.11317	50.6494	2.78293	5.19481	11.5028	0	0	8.50932	14.9379	0.0465839	9.78261	9.28571	3.99068	8.07453	1.78571	2.46894	8.01242	0.885093	8.47826	0.0776398	14.5342	2.25155	0.652174	1.00932	4.0528	0.962733	0.124224	0.0776398	68.1575	1.07034	2.79052	13.1116	10.7798	1.91131	0.7263	0.993884	0.0382263	0.0764526	0.0382263	12.766	17.0213
	SLE0852V0	1.70455	5.05051	18.1818	21.4331	7.22854	16.1616	0.126263	13.2576	0.284091	12.279	3.40909	0.126263	0.347222	0.347222	22.7835	2.45804	9.91694	4.86523	16.3248	3.71249	6.98423	4.72962	4.28886	4.78047	4.33972	0.915409	1.20359	3.49212	3.11917	0.423801	2.67842	2.28852	0.372945	0.271232	0.0508561	4.20054	86.3144	1.49051	2.30352	4.06504	0.542005	0.271003	0.271003	0.271003	0.135501	0.135501	31.2195	20.7317
	SLE0856V0	1.71612	9.6532	15.7311	45.9421	6.39971	5.47015	2.86021	6.11369	0.572041	2.75295	1.53736	0.0357526	0.82231	0.321773	30.8396	1.10334	20.9903	9.12271	3.14855	6.94295	5.59742	3.63294	5.70506	0.941873	1.15716	1.7761	1.37244	1.04952	3.57912	1.34553	0	0.941873	0.188375	0.538213	0.0269107	66.8453	1.89353	0.178635	16.0057	0.464452	14.3265	0.214362	0.035727	0	0.035727	0	29.8507	41.0448
	SLE0878V0	3.85289	0.350263	53.7653	6.04203	4.29072	8.31874	0	12.4343	1.57618	3.15236	1.92644	0.175131	4.02802	0	29.1112	5.81441	13.3516	7.65466	0.978857	7.59593	6.71496	7.40016	3.75881	0.920125	8.55521	0.880971	3.03446	0.6852	2.19264	0.646045	0	0.0587314	0.234926	0.41112	0	32.3773	53.0911	2.19885	0.350542	6.11855	0.605481	2.54939	1.4659	1.08349	0	0.0318674	18.6486	18.7838
	SLE0880V0	31.4018	21.9371	1.98675	12.3068	18.543	3.00773	1.73841	2.45585	0.35872	5.16004	0.662252	0.0827815	0.110375	0.137969	7.361	9.5928	10.4933	9.92561	0.626468	4.67894	10.4346	7.71339	17.3453	0.939702	0.95928	3.28896	2.15348	1.27251	8.33986	4.38528	0.0195771	0.176194	0	0.27408	0.0195771	44.7148	33.3893	0.838926	0.33557	4.61409	1.76174	6.45973	6.12416	0.838926	0.167785	0.755034	26.3889	18.0556
	SLE0881V3	18.8406	14.4928	5.43478	3.62319	15.5797	1.44928	22.4638	4.71014	1.81159	2.89855	1.44928	2.17391	0	2.89855	21.3504	8.21168	7.39051	4.70803	13.0657	5.25547	8.94161	7.20803	3.04745	6.11314	1.67883	2.13504	0.492701	3.01095	2.75547	2.11679	1.0219	0.437956	0.821168	0.237226	0	35.5953	18.0551	9.8758	12.9052	9.63344	2.60527	5.14995	3.30203	2.60527	0.121175	0.151469	48.057	13.2124
	SLE0882V0	0.869565	0	6.08696	0	0	9.56522	5.21739	2.6087	57.3913	0	6.95652	11.3043	0	0	27.1903	0.0513347	6.2115	3.19986	2.42984	0.667351	1.48871	12.2005	1.12936	1.02669	25.2738	1.81383	7.46064	3.18275	2.60096	0.975359	0.0342231	2.61807	0.0171116	0.410678	0.0171116	2.93236	64.6118	3.06564	6.2979	9.39687	0.8997	3.56548	4.09863	1.13296	3.96534	0.0333222	3.3839	5.60093
	SLE0883V0	24.0065	25.105	1.77706	10.4685	4.4588	0.710824	17.706	1.29241	2.16478	8.30372	1.29241	0.129241	0.710824	1.71244	17.9333	2.44214	21.5054	5.1212	5.52214	4.06415	3.33516	4.88427	6.83434	1.07527	3.24403	4.3922	4.33753	1.12994	5.75907	1.12994	1.12994	2.82486	0.400948	2.80663	0.0728996	12.6351	51.3716	16.2095	0.831255	9.31006	1.66251	4.73815	1.82876	1.08063	0.0831255	0.249377	27.4585	32.3116
	SLE0883V1	40.0544	23.9705	2.2533	14.3745	2.1756	1.04895	4.5843	1.554	0.893551	6.37141	0.815851	0.0777001	0.854701	0.971251	23.5617	30.4789	2.07848	4.58929	2.76023	3.62488	3.65813	5.52045	7.41603	0.831393	1.82907	3.3422	0.249418	0.964416	5.18789	0.764882	0.598603	1.24709	0.299302	0.897905	0	69.7233	0.158103	14.5455	0.395257	4.50593	2.52964	3.16206	3.24111	1.34387	0.158103	0.237154	29.912	33.4311
	SLE0884V0	7.40741	7.40741	48.1481	3.7037	3.7037	11.1111	0	0	7.40741	0	0	11.1111	0	0	3.07718	1.68152	2.11872	5.3136	22.8687	6.82697	2.84177	2.06827	0.470826	13.3176	6.40659	1.22751	5.44813	5.76761	0.605347	2.20279	0.38675	14.7974	0.269043	1.8833	0.42038	2.94118	47.8992	13.6134	8.40336	17.479	7.31092	1.34454	0.336134	0.252101	0.0840336	0.336134	73.3935	0.938628
	SLE0888V0	9.84712	16.8615	18.1205	19.6942	11.7356	7.59892	3.68705	3.14748	0.314748	6.7446	1.07914	0.134892	0.764388	0.269784	22.0373	0.326594	15.832	5.81649	2.79938	3.7014	3.01711	8.81804	3.49922	0.870918	17.1695	1.11975	9.42457	0.482115	2.33281	1.1353	0.0311042	0.108865	0.342146	1.1042	0.0311042	0.291971	36.3504	6.42336	7.29927	5.25547	28.6131	3.79562	8.17518	3.64964	0	0.145985	13.8333	13.5
	SLE0889V0	6.48464	0.341297	11.6041	0.170648	1.36519	38.7372	0.170648	2.55973	18.7713	13.4812	3.41297	2.04778	0.511945	0.170648	16.7683	22.6829	1.31098	12.3171	1.52439	4.5122	7.13415	7.07317	8.47561	2.13415	1.55488	5.2439	0.243902	1.25	5.18293	0.914634	0.182927	0.457317	0.731707	0.27439	0.0304878	75.8948	1.95396	3.21145	0.773844	8.66705	0.715806	4.62372	3.32753	0.541691	0.135423	0.154769	9.34579	35.514
	SLE1025V0	33.8235	1.47059	17.6471	0	1.47059	16.1765	0	11.7647	4.41176	8.82353	4.41176	0	0	0	4.57349	18.7453	0	5.70182	26.4781	4.45314	6.93546	2.15135	8.27441	10.2302	0.72213	2.45223	0	2.6779	0.676997	0.72213	1.77524	2.22657	0.782308	0.225666	0.0451331	60	0	8.8	0.8	7.31429	3.77143	2.62857	14.9714	1.6	0	0.114286	40.7327	10.5975
	SLE1114V0	36.1111	1.11111	24.4444	10	7.22222	2.77778	0	3.88889	1.11111	11.1111	0	1.11111	0	0	1.67862	11.9077	0	7.83354	23.1159	7.1516	5.3331	6.36475	2.11575	3.60203	4.37139	1.62616	0.0349711	1.22399	0.454625	0.90925	9.37227	1.39885	1.08411	5.36807	5.03585	49.7979	0.0898069	6.33139	0	1.61652	27.7952	11.2708	0.314324	1.79614	0.269421	0.718455	55.6911	6.09756
	SLE1116V0	29.9104	10.958	8.27016	3.51482	10.5445	5.03101	9.44176	3.85941	7.71881	7.23639	2.20538	0.413508	0.206754	0.68918	10.4369	0.29873	13.3869	6.62808	10.4182	8.36445	4.49963	7.35624	5.75056	5.19044	2.6699	3.7528	3.79014	6.94548	1.66169	6.27334	0.317401	0.877521	0.597461	0.597461	0.186706	1.37902	73.2971	1.12829	6.60259	11.2411	0.334308	2.9252	1.04471	1.54618	0.334308	0.167154	35.461	20.5674
	SLE1116V3	41.1765	8.13517	5.31915	2.31539	21.3392	1.18899	13.5169	2.31539	1.75219	0.876095	0.750939	0.500626	0.187735	0.563204	8.11103	0.684932	15.3389	5.98414	5.64167	8.56164	5.82192	6.21846	6.88536	3.71305	8.83201	2.37924	10.8327	1.7664	1.51406	6.30858	0.234319	0.432588	0.55876	0.180245	0	2.8438	71.18	2.92869	7.25806	9.21053	0.212224	2.75891	1.01868	1.18846	1.2309	0.169779	37.7358	17.5617
	SLE1117V0	13.913	8.69565	18	4.17391	6.26087	18	2.43478	7.47826	13.913	1.73913	2.43478	0.608696	2.08696	0.0869565	10.1738	13.2754	4.40537	7.60569	11.5172	9.54168	8.02055	3.35836	4.06954	4.04978	4.97827	2.42987	1.7582	4.32635	2.41011	3.49664	0.256815	2.33109	0.592651	1.02726	0.375346	10.7358	32.0401	22.5418	12.408	14.4482	2.44147	3.01003	1.40468	0.702341	0.0668896	0.200669	29.0043	26.4069
	SLE1118V3	16.1765	7.20588	3.08824	1.02941	17.3529	4.85294	37.6471	0.588235	5.14706	3.52941	1.32353	0.882353	0	1.02941	11.8838	0.359125	6.51322	12.8632	5.58276	8.14561	5.84394	8.24355	8.78224	3.10153	3.5586	4.86451	1.79563	6.46425	1.68136	0.50604	1.81195	7.19882	0.50604	0.261182	0.0163239	1.43003	59.2782	12.9043	1.56622	17.8754	0.885257	4.222	0.680967	0.919305	0.170242	0.0340483	52.8571	7.14286
	SLE1121V0	18.4573	8.81543	38.5675	5.78512	1.92837	6.33609	5.23416	7.43802	0.826446	3.30579	1.92837	0	0.550964	0.550964	5.25816	10.5005	0.300919	6.84194	22.0462	6.08172	10.1362	2.75578	4.8147	9.72442	1.56794	1.07697	0.221729	1.40957	1.97973	2.10643	1.15616	1.91638	1.18784	5.43237	3.48432	57.2052	5.73508	16.2737	0.0873362	6.34643	2.70742	7.59825	1.22271	2.15429	0.320233	0.349345	40.1535	22.2506
	SLE1121V1	34.398	3.9312	19.4103	3.6855	5.15971	5.40541	11.3022	4.914	3.9312	3.1941	1.9656	0.982801	0.737101	0.2457	6.97637	8.35878	0.225044	8.53561	23.71	7.79617	7.79617	3.47211	3.50426	10.1591	0.803729	2.63623	0.0642983	2.34689	2.26652	2.62016	1.35027	2.53978	1.62353	1.80035	1.41456	50.6445	1.94907	20.371	0.125747	9.02232	1.16316	5.09274	9.27381	2.10626	0.09431	0.157183	41.7722	27.5949
	SLE1124V0	24.3493	7.7246	15.1134	2.85474	8.81612	4.28212	9.15197	2.68682	10.4954	6.38119	3.35852	1.93115	1.93115	0.839631	7.4172	5.3735	4.77449	8.94996	14.623	10.8175	4.2988	5.74348	6.94151	1.25088	4.03453	5.58492	3.29457	4.36927	3.52361	2.90698	0.105708	0.440451	3.62932	1.79704	0.123326	27.6905	14.2525	15.2414	1.04712	7.27167	2.38511	17.8592	8.55148	5.41012	0.232693	0.0581734	34.1153	15.7507
	SLE1127V0	15.2257	11.1706	5.5088	22.4178	16.5264	6.27391	13.2364	4.05509	0.6886	3.21347	0.6886	0.382555	0	0.382555	4.3346	2.81369	2.20532	14.4867	14.3346	12.3954	7.98479	7.45247	5.85551	1.78707	2.54753	2.62357	3.0038	3.80228	0.874525	4.25856	0.380228	0.874525	1.8251	5.20913	0.95057	5.39056	71.3648	3.1073	0.0343348	7.74249	3.38197	7.50215	0.274678	0.875536	0.154506	0.171674	19.2641	6.06061
	SLE1134V0	24.9548	15.7324	7.77577	15.1899	5.36468	8.4991	5.00301	2.04943	3.79747	3.85775	2.47137	1.56721	1.14527	0.180832	31.3242	0.0359842	36.8118	3.50846	0.611731	1.04354	1.45736	7.2688	2.68082	0.34185	3.04066	3.04066	1.99712	0.917596	4.46204	0.737675	0.0359842	0.0539763	0.287873	0.323858	0	1.63934	69.5811	2.12508	7.34669	12.3862	0.607165	3.03582	1.88221	0.607165	0.607165	0.182149	19.186	8.83721
	SLE1136V0	10.8696	11.4674	8.53261	5.38043	11.1413	12.0652	15.6522	5.38043	5.16304	9.02174	3.26087	0.434783	0.815217	0.815217	8.84935	0.0462107	15.5961	13.3549	2.63401	6.9085	3.8817	11.8299	11.3216	2.1488	2.5647	7.57856	3.8586	2.24122	3.16543	1.06285	1.01664	1.40943	0.231054	0.277264	0.0231054	1.2538	63.6018	5.0152	12.5	9.84043	0.417933	4.17933	2.39362	0.379939	0.341945	0.0759878	9.16249	22.9062
	SLE1137V1	36.7509	33.7079	2.76217	11.1423	4.44757	1.77903	1.17041	2.71536	0.187266	4.58801	0	0.0468165	0.140449	0.374532	5.01406	10.6373	2.2493	5.06092	3.65511	4.9672	9.55951	11.6214	7.59138	4.21743	1.07779	5.01406	0.890347	22.1181	1.78069	2.62418	0	0.0937207	0.843486	0.796626	0.187441	56.8839	5.77904	15.2125	4.56091	12.9462	0.651558	0.793201	2.40793	0.283286	0.368272	0.113314	37.2571	22.2589
	SLE1137V3	41.9211	12.341	5.66158	7.63359	6.2341	3.24427	18.0025	1.4631	0.19084	2.48092	0.127226	0.127226	0.318066	0.254453	4.88539	1.04191	10.9748	4.00556	2.22274	6.89975	17.7587	17.8514	13.8921	7.15443	0.347303	2.70896	2.68581	2.45427	2.17643	1.96805	0.092614	0.0694605	0.370456	0.439917	0	7.51412	32.5989	12.9944	11.9209	14.5763	2.48588	4.63277	8.13559	4.18079	0.621469	0.338983	54.4092	17.6368
	SLE1141V0	1.29171	2.2605	5.8127	4.73628	6.88913	6.78149	4.62863	5.16685	45.2099	8.50377	3.65985	2.69107	0.968784	1.29171	15.4798	0.641809	28.7744	10.7732	1.20721	2.5978	1.06968	12.1333	3.05623	0.611247	2.67421	4.87469	4.17176	1.39059	6.9835	2.85758	0.0152812	0.152812	0.305623	0.229218	0	0.352645	68.3627	3.02267	6.80101	1.61209	3.37531	3.57683	8.36272	2.46851	1.96474	0.100756	10.6306	24.5045
	SLE1142V0	29.9659	3.85925	17.1396	16.9126	4.6538	1.4756	2.27015	17.7072	1.13507	2.72418	0.113507	0.227015	1.24858	0.45403	10.9802	16.8988	0.0267809	14.0332	1.15158	12.2657	5.67756	6.82914	16.5774	0.964114	0.133905	4.44563	0	0.241028	1.49973	4.4992	0.241028	0.133905	2.99946	0.401714	0	83.4434	0.743187	1.34187	2.06441	1.48637	3.61272	5.63584	1.11478	0.144509	0.144509	0.268373	33.9969	24.9617
	SLE1143V0	15.1365	25.6824	9.30521	11.4144	14.268	2.72953	8.31266	3.47395	1.6129	4.34243	1.73697	0.992556	0.248139	0.620347	10.6643	7.11788	0.024975	15.7842	1.72328	15.1349	7.19281	11.6384	9.74026	3.14685	0.974026	5.86913	0	2.47253	5.31968	0.999001	0.34965	1.44855	0.24975	0.14985	0	50.977	0.195408	28.9204	3.07767	2.66243	2.07621	2.73571	7.91402	0.73278	0.708354	0	24.6347	27.7662
	SLE1148V0	19.3925	3.97196	37.7336	6.7757	2.1028	2.68692	0	19.0421	4.78972	0.817757	1.63551	0.46729	0.233645	0	37.5875	14.582	0.26721	8.27077	0.763456	5.05153	6.70569	7.62183	10.4848	0.877974	1.70505	1.89592	0.0890699	0.216313	1.51419	1.2597	0.0127243	0.648938	0.152691	0.292658	0	74.8585	0	7.27567	2.26354	2.26354	1.37429	5.17381	4.85044	1.53597	0.323363	0.0808407	12.2807	35.0877
	SLE1150V0	30.4162	23.9061	9.92529	5.01601	8.75133	1.17396	13.127	3.30843	0.320171	2.02775	0.853789	0.426894	0	0.747065	9.55067	3.63742	14.219	8.15017	3.9292	20.6575	6.49679	4.97958	12.0599	1.98405	1.47831	2.31472	2.10076	0.836413	1.38105	2.72321	2.27582	0.622447	0.486287	0.0583544	0.0583544	14.065	41.7444	23.1413	0.160927	12.6167	0.450595	3.89443	2.47827	1.22304	0.0643708	0.160927	39.7578	10.6963
	SLE1154V0	16.9876	11.8634	13.6025	8.91304	6.95652	18.1677	4.87578	3.60248	0	14.0994	0.186335	0.0310559	0.434783	0.15528	37.2044	7.45614	7.93288	4.46224	8.67658	4.71014	3.45156	4.93898	4.74828	4.67201	2.44088	1.8688	0.629291	1.41114	1.81159	0.286041	1.33486	0.476735	0.495805	0.819985	0.171625	18.9152	59.6662	1.39082	4.72879	10.7093	1.5299	0.417246	0.834492	1.39082	0.417246	0	22.3364	15.7944
	SLE1154V1	14.7901	1.81298	22.8053	7.34733	5.34351	22.8053	3.53053	4.77099	0.667939	15.2672	0.19084	0.381679	0	0	26.1307	2.23618	16.206	4.57286	11.206	4.64824	4.07035	7.86432	5.55276	3.39196	2.43719	2.66332	1.48241	1.53266	2.51256	0.502513	1.70854	0.502513	0.150754	0.502513	0.125628	5.30342	47.7562	1.45334	25.9561	8.97501	1.35135	3.77358	3.5951	1.09638	0.688424	0.0509944	13.9407	10.2086
	SLE1154V3	18.6658	6.26685	19.6092	4.71698	7.81671	23.4501	0.606469	4.24528	2.42588	9.83827	0.808625	0.876011	0.404313	0.0673854	20.9396	8.59265	1.80687	3.1319	19.6547	2.83076	3.41297	3.41297	1.90725	12.6481	3.83457	2.24854	0.401526	9.51616	1.06404	0.341297	3.09175	0.240915	0.341297	0.461755	0.120458	40.6871	34.2301	1.03477	9.02318	5.29801	3.43543	2.77318	2.35927	0.745033	0.206954	0.206954	18.9655	15.431
	SLE1157V0	5.56995	6.86528	12.7591	22.0855	0.777202	17.5518	1.61917	4.98705	10.557	10.6218	4.33938	0.518135	1.3601	0.323834	12.4619	2.43754	16.1182	9.65874	0.822669	18.7995	5.21024	5.88056	9.81109	1.55393	0.457038	6.45948	0.7922	5.33211	1.5844	1.82815	0.0304692	0.243754	0.0914077	0.304692	0	50.1967	32.2115	1.7701	6.49038	3.23427	4.56731	1.13636	0.174825	0	0.174825	0.0437063	19.2308	32.4519
	SLE1157V1	18.1457	0.529801	30.7285	3.84106	3.84106	22.7815	1.72185	5.43046	0.927152	8.34437	0.927152	0.662252	1.3245	0	13.7613	0.85247	23.469	9.82951	0.730689	13.1176	5.82811	7.35908	8.5421	0.695894	4.55811	1.35699	5.70633	0.173974	1.49617	2.0007	0.0173974	0.156576	0.0869868	0.156576	0	11.2406	42.9699	16.5789	4.13534	14.0977	0.93985	3.38346	3.04511	2.78195	0.714286	0.112782	24.6445	16.4297
	SLE1157V3	31.2761	3.91993	17.181	4.00334	3.83653	13.5947	10.6756	6.25521	0.750626	5.67139	0.917431	0.917431	0.417014	0.333611	13.6297	8.66941	14.2184	11.8781	0.397409	15.3223	5.57845	7.81572	10.4504	0.338534	1.44245	2.38446	2.5758	0.309096	1.81042	2.60524	0	0.103032	0.0735943	0.250221	0	23.5639	9.8476	31.3013	11.0199	6.3306	1.0551	5.50996	4.10317	6.6823	0.468933	0.117233	36.5907	15.8523
	SLE1158V0	24.0645	15.8895	14.5078	6.62061	4.43293	1.78469	9.61428	11.4565	1.32412	6.10248	1.84226	0.115141	1.5544	0.575705	14.9463	1.18371	15.8144	5.66604	2.36742	6.59722	7.7178	14.315	7.00758	2.68308	2.13068	2.99874	1.5625	3.78788	3.45644	6.39205	0.236742	0.315657	0.520833	0.284091	0.0157828	4.71204	81.9372	0.327225	1.76702	2.68325	0.91623	5.2356	2.0288	0.196335	0.13089	0.065445	18.2045	22.1945
	SLE1160V0	1.26582	3.79747	45.5696	13.9241	2.53165	2.53165	0	1.26582	13.9241	1.26582	11.3924	0	1.26582	0	12.6159	3.07484	9.08885	4.09225	17.6577	5.42618	4.34095	12.842	3.14266	7.66448	0.587836	3.66267	0.339136	6.51142	1.80873	0.520009	3.57224	0.813927	1.58264	0.203482	0.452182	22.3078	8.61154	0.359527	64.7492	0.136963	3.40695	0.0856018	0.0513611	0.0171204	0.273926	0	64.3927	16.3062
	SLE1160V1	9.09091	12.1212	10.6061	2.27273	7.57576	0	37.8788	0.757576	8.33333	0.757576	8.33333	0.757576	0	0.757576	10.8783	7.86172	5.35238	3.8708	13.0406	8.31554	5.97971	17.0849	5.91297	5.91297	1.69514	4.27122	1.36145	1.56167	2.56273	0.373732	1.85531	0.640683	1.29471	0.106781	0.0667379	51.0463	9.44832	3.80469	6.15092	3.10717	0.443881	11.6677	9.82879	3.67787	0.443881	0.380469	59.3037	12.8451
	SLE1160V3	14.4578	16.8675	22.8916	3.61446	4.81928	1.20482	4.81928	7.22892	3.61446	6.0241	8.43373	2.40964	2.40964	1.20482	8.37321	0.731776	13.8615	3.27892	17.8159	6.83929	6.26231	13.8897	7.14889	6.19195	1.13988	2.519	1.82944	2.32198	2.71601	0.337743	2.2094	0.773994	1.46355	0.239234	0.0562905	3.62077	69.0329	5.76465	1.33397	4.19247	0.809909	8.6708	4.71653	1.52454	0.190567	0.142925	54.8232	12.701
	SLE1218V0	17.0068	25.5102	5.10204	8.84354	9.52381	2.04082	17.0068	8.5034	1.70068	1.70068	2.38095	0.340136	0.340136	0	25.2267	0.289673	24.7985	5.46599	3.09824	0.70529	2.63224	7.51889	2.75819	0.743073	11.461	1.27204	7.41814	0.743073	1.93955	0.680101	2.19144	0.289673	0.151134	0.579345	0.0377834	1.26394	80	1.41264	4.23792	2.08178	2.52788	2.37918	4.98141	0.817844	0.223048	0.0743494	35.6223	14.5923
	SLE1220V0	10.5121	2.56065	22.9111	28.3019	6.60377	6.06469	0.134771	3.63881	6.33423	3.2345	7.00809	1.34771	0.539084	0.404313	29.927	0.0986388	12.6652	3.29454	5.72105	1.02584	2.52515	8.36457	2.58434	1.38094	4.65575	4.10337	1.47958	16.3346	2.15033	0.394555	1.73604	0.217005	0.473466	0.729927	0.138094	0.845219	90.8082	0.633914	0.633914	1.16218	1.74326	2.37718	0.184892	0.34337	0	0	6.65281	2.9106
	SLE1221V1	19.2208	15.1948	12.5974	2.85714	16.8831	12.4675	5.84416	7.79221	0.38961	5.06494	0.779221	0	0.25974	0.649351	17.6502	0.563305	6.33047	3.88948	15.3702	2.97747	8.2618	6.33047	3.48712	4.77468	16.2822	1.3412	4.26502	1.42167	1.98498	0.536481	0.912017	2.44099	0.777897	0.402361	0	80.562	2.07852	4.21478	0.635104	8.12163	0.423403	1.55889	0.692841	1.55889	0.0192456	0.134719	12.8162	8.76897
	SLE1221V3	15.4309	19.6393	7.11423	4.20842	12.1242	9.41884	19.6393	8.31663	0.400802	2.30461	0.501002	0	0	0.901804	19.5382	0.453918	6.74956	5.50622	13.9136	3.39451	11.1308	7.40083	5.01283	6.2167	4.67732	2.34853	1.99329	3.01954	2.90112	0.631537	0.493389	2.98007	1.20387	0.374975	0.0592066	62.645	5.24942	8.17865	3.36427	11.0499	0.696056	4.43735	1.2761	2.95824	0.087007	0.0580046	14.5405	8.91632
	SLE1222V0	15.3242	15.6189	16.9941	7.56385	5.30452	6.778	1.8664	18.1729	1.8664	7.95678	1.17878	0.687623	0.0982318	0.392927	7.32727	15.3091	6.34545	9.32727	2.38182	3.50909	10.2364	8.21818	9.49091	5.52727	1.63636	4.4	3.16364	5.05455	2.4	0.290909	0.218182	0.836364	0.218182	3.78182	0.272727	61.4168	0.962861	17.5722	0.0343879	4.64237	1.16919	4.05777	8.28748	1.68501	0.103164	0.0687758	19.1693	15.8147
	SLE1222V1	5.5153	6.15942	34.9436	12.7214	3.18035	9.94364	0.0805153	18.7601	0.0805153	7.97101	0.201288	0.0402576	0.0402576	0.161031	8.14028	40.2831	0.160875	11.1326	2.15573	2.63835	11.2291	1.86615	3.37838	4.98713	8.62291	0.772201	0.514801	0.2574	0.3861	0.32175	0.19305	0.482625	0.482625	1.89833	0.0965251	73.6656	0.600919	11.17	0.353482	5.47897	3.18134	2.58042	1.69671	1.13114	0.0706964	0.0706964	29.0816	7.58017
	SLE1222V3	28.8443	6.1127	19.6753	3.15186	4.01146	2.96084	2.76982	20.2483	3.15186	5.44413	2.38777	0.382044	0.191022	0.573066	9.19152	33.692	0.799262	8.53059	1.36797	5.39502	10.6517	5.68706	14.5712	2.15186	1.89056	2.65908	0.276668	0.753151	0.952966	0.245927	0.0768521	0.338149	0.184445	0.491854	0.0153704	49.3455	0.853728	25.0996	6.26067	3.01651	0.626067	4.38247	6.94365	3.07342	0.341491	0.0569152	30.6767	15.9398
	SLE1224V0	30.8599	11.7198	9.50069	15.6033	7.97503	8.11373	7.00416	2.56588	0.485437	3.05132	1.66436	0.970874	0	0.416089	5.59846	2.7621	7.32106	14.3154	13.6769	7.12801	6.01426	1.1286	6.68251	5.52421	6.02911	1.0395	8.27146	0.965251	3.9204	0.534601	3.69765	0.623701	2.24235	2.06415	0.4455	1.21107	27.9412	51.5571	0.432526	9.51557	0.778547	4.32526	0	3.2872	0	0.0865052	18.7266	8.48939
	SLE1225V0	12.5984	1.77165	44.3898	2.75591	0.393701	10.6299	1.77165	10.0394	5.21654	4.72441	2.16535	0.787402	1.9685	0.19685	14.3695	17.8045	0.815801	7.51395	10.7772	7.31358	5.98254	6.61228	3.3777	5.69629	0.87305	1.10205	0.0572492	0.715615	2.28997	1.17361	6.25447	0.586804	6.13997	0.415057	0.100186	61.0687	0.0636132	16.3486	2.48092	6.48855	3.88041	4.83461	2.98982	1.4631	0.19084	0.19084	16.0112	31.1798
	SLE1226V0	18.3498	9.60591	2.95567	4.92611	9.1133	0.492611	49.3842	0.738916	1.72414	0.369458	0.738916	0.369458	0.123153	1.10837	21.5095	0.470796	20.2442	5.06106	8.29778	4.72267	7.06194	5.75254	4.03119	2.79535	5.17876	3.2073	2.63351	1.27998	3.39856	1.63307	0.662057	0.647344	0.426659	0.720906	0.0735619	3.11333	56.8493	9.40224	5.91532	13.3873	0.684932	6.28892	2.36613	1.61893	0.249066	0.124533	17.1184	9.12981
	SLE1228V0	55.6456	22.1772	0.151899	3.39241	9.46835	0.0506329	5.36709	1.56962	0	1.77215	0.0506329	0	0	0.35443	6.15543	16.6265	7.03232	9.98968	7.77166	5.3989	8.13274	2.76823	6.44773	1.96011	7.44498	2.51032	8.37345	0.722146	7.54814	0.309491	0.0515818	0.361073	0.206327	0.189133	0	34.7065	1.64779	28.9392	10.7106	10.1957	1.13285	3.60453	6.79712	1.5448	0.61792	0.102987	25.2841	7.19697
	SLE1230V0	13.2753	20.0697	1.49826	40	16.4808	0.383275	5.74913	0.696864	0.243902	1.08014	0.139373	0.0696864	0.0348432	0.243902	7.33039	5.79672	7.87627	7.33039	2.15753	3.76917	13.2051	5.0169	3.82116	3.24929	9.79984	2.75539	14.1669	3.79517	3.6392	2.2615	0.259943	0.831817	2.44346	0.493891	0	6.9378	70.5058	4.37457	1.43541	8.03144	3.1784	1.94805	1.91388	0.615174	1.05947	0	20.8738	24.5146
	SLE1233V0	7.93754	41.3793	6.311	6.37606	25.8295	2.14704	0.910865	4.29408	1.3663	1.49642	0.780742	0.585556	0.0650618	0.325309	8.31844	0.992654	26.3252	10.1449	4.24856	2.97796	1.11177	9.62875	3.35517	4.32797	1.74707	4.08974	8.45742	9.05301	3.25591	0.158825	0.0397062	1.38972	0.0595593	0.297796	0.0198531	3.9048	61.2495	6.28486	16.177	7.4749	1.71067	0.52064	0.334697	2.00818	0	0.334697	32.1306	14.2612
	SLE1240V1	0	0	42.4242	0	0	27.2727	0	0	15.1515	0	6.06061	9.09091	0	0	18.8893	0.177814	21.4061	3.58364	8.43934	2.37998	4.60949	6.26453	3.11859	6.20982	6.18246	1.87389	6.27821	1.66872	1.99699	0.314594	2.17481	3.63835	0.588155	0.20517	0	2.45161	76.9462	2.70968	0.602151	10.0215	1.76344	2.70968	1.2043	1.33333	0	0.258065	17.3913	17.3913
	SLE1240V3	5.28053	2.31023	3.9604	0.660066	8.91089	9.57096	2.9703	1.32013	51.1551	4.29043	3.30033	4.9505	0	0.330033	12.0816	0.0300165	16.4791	3.24178	21.1016	1.12562	2.02611	3.12172	2.31127	6.06333	2.80654	3.60198	2.49137	10.956	1.48582	0.0900495	6.48357	2.5364	1.59087	0.270149	0.105058	0.219138	74.3608	2.7027	2.92184	11.6874	3.21402	0.511322	3.28707	0.803506	0.073046	0.219138	19.3857	27.1672
	SLE1242V0	6.50888	9.91124	28.1065	2.36686	5.47337	23.0769	0.295858	2.81065	3.40237	7.69231	2.21893	2.66272	0.443787	0.295858	2.26444	0.0383803	3.60775	8.36692	29.8215	3.37747	7.54174	3.68451	4.39455	11.9555	0.805987	1.28574	0.652466	1.99578	1.49683	4.41374	6.23681	5.2773	2.51391	0.172712	0.0959509	6.08414	67.767	8.60841	1.42395	13.1392	0.647249	1.22977	0.582524	0.420712	0.0647249	0.0323625	57.78	10.0099
	SLE1244V0	13.0964	19.551	2.99345	6.64172	21.7025	7.29654	10.5706	4.30309	0.654818	9.35454	1.87091	0.280636	0.187091	1.49673	13.805	0.291468	22.5888	14.2554	13.328	6.17382	2.91468	5.78961	3.74934	0.900901	2.2655	1.65607	2.51722	1.48384	4.84897	0.993641	0.834658	0.582936	0.0794913	0.940647	0	0.634921	71.3228	3.7037	6.13757	6.56085	0.952381	5.29101	2.53968	2.53968	0.21164	0.10582	25.3165	8.86076
	SLE1245V0	1.19713	20.3512	0.558659	3.11253	6.22506	2.15483	47.087	6.78372	5.74621	1.59617	2.39425	0.558659	0	2.15483	17.2676	0.307195	39.6605	8.08407	0.468876	2.57074	3.81568	8.56912	3.55699	0.226354	2.00485	1.84317	2.84559	1.22878	3.9612	0.824576	0.0161681	0.339531	0.17785	2.2312	0	0.118765	73.0998	4.21615	0.534442	2.49406	2.19715	9.38242	2.13777	5.16627	0	0.593824	24.6741	8.00745
	SLE1251V0	27.3411	23.8294	5.18395	8.69565	14.214	1.83946	10.2007	2.25753	0.919732	1.25418	1.83946	0.501672	0	1.75585	10.9857	0.286738	23.5484	9.22939	4.28315	4.85663	8.42294	6.05735	4.89247	5.12545	3.44086	1.98925	6.72043	6.14695	2.72401	0.215054	0.143369	0.376344	0.232975	0.322581	0	1.33997	35.1072	12.366	32.6953	4.05819	1.03369	1.45482	9.53292	1.18683	1.22511	0	24.3478	17.1014
	SLE1252V0	18.9189	10.8108	9.45946	10.8108	16.2162	6.75676	2.7027	2.7027	6.75676	13.5135	0	1.35135	0	0	15.9905	14.5988	23.1566	10.4827	0.325733	4.35298	2.54664	3.10927	3.76073	1.42138	1.77672	4.50104	1.98401	3.61267	6.81078	0.118448	0.0592242	0.56263	0.236897	0.592242	0	31.9176	31.5184	16.5735	0.303369	10.9213	5.31694	0.574804	0.782373	0.415137	0.143701	0.0159668	2	6
	SLE1253V0	1.24334	9.73949	14.7721	30.9651	14.3576	5.21018	4.4701	4.52931	5.3582	5.12137	2.78271	0.651273	0.0888099	0.562463	18.9054	8.33507	8.71109	13.8709	2.73658	11.761	6.6221	9.108	1.90098	0.919156	1.83831	3.55128	1.35784	1.6503	4.7629	1.08628	1.37873	0.250679	0.814706	0.438688	0	60.6933	5.9342	0.352526	21.2691	1.70388	6.87427	2.93772	0	0.176263	0	0.0587544	16.8421	47.8947
	SLE1253V1	5.66515	13.2018	25.9484	25.5943	15.9332	4.04654	0.151745	3.64188	1.26454	2.68083	1.1128	0.404654	0.202327	0.101163	10.7017	5.81374	3.77708	7.59119	9.12794	11.1276	8.40585	4.94353	2.90687	8.68358	0.462877	2.74023	0.407332	9.92409	1.99963	0.777634	5.29532	2.31439	2.68469	0.222181	0.0925754	12.0427	61.5091	1.60061	8.07927	5.56402	5.8689	3.81098	0.0762195	1.29573	0	0.152439	16.7714	48.2412
	SLE1255V0	32.1274	4.92041	27.3517	5.49928	6.80174	2.31548	5.78871	3.76266	3.90738	2.60492	1.44718	0.578871	1.88133	0.868307	8.58188	18.591	1.92132	17.7859	0.622141	8.81976	9.67978	5.65416	9.11253	1.99451	1.73833	4.37328	0.548948	2.19579	2.45197	3.31199	0.402562	0.402562	1.59195	0.219579	0	51.1786	5.81456	9.4814	13.0959	5.60503	0.942902	3.45731	6.75746	2.25249	0.838135	0.576218	37.4028	19.5179
	SLE1256V0	45.0761	7.52602	11.9295	10.3283	11.1289	0.800641	1.60128	8.2466	0.0800641	1.04083	0.0800641	0	2.0016	0.0800641	9.63164	30.1387	0.0637857	17.6686	8.26025	12.199	6.79317	3.04577	2.34412	1.03652	3.10955	0.749482	0.0956785	0.366768	1.21193	0.685696	1.37139	0.877053	0.111625	0.191357	0.0478393	57.6025	0.155682	19.4603	7.78412	3.5288	0.8822	6.33108	2.49092	1.24546	0.207577	0.311365	46.6019	5.63107
	SLE1257V0	45.3804	10.7337	6.52174	5.29891	21.7391	1.3587	3.125	2.44565	0.13587	2.03804	0.543478	0.13587	0	0.543478	19.6408	35.5062	7.56505	7.5509	0.381787	6.29242	3.67647	3.86029	7.4095	0.367647	2.29072	1.07466	0.353507	0.268665	2.55939	0.339367	0.0565611	0.339367	0.113122	0.353507	0	44.6027	0.657534	35.8904	2.19178	9.0411	0.712329	2.0274	2.84932	1.58904	0.328767	0.109589	21.5596	20.1835
	SLE1257V1	56.1167	7.07071	8.30527	8.30527	9.65208	2.46914	0.561167	3.7037	0.112233	2.6936	0.897868	0	0.112233	0	27.5556	31.181	1.43146	9.70904	1.13583	6.00591	5.41466	3.68757	4.12323	0.73129	1.02692	1.836	0.0311187	0.622374	3.15855	0.622374	0.108916	0.886883	0.342306	0.388984	0	26.6538	0.144858	43.5056	12.6509	5.07001	0.531144	1.59343	6.27716	3.18687	0.289715	0.0965717	35.7895	12.6316
	SLE1257V3	54.9565	9.91304	10.4348	5.3913	10.4348	1.56522	2.78261	1.91304	0	1.21739	0.521739	0.347826	0.173913	0.173913	18.0242	33.0565	4.21297	10.8316	0.40298	5.6295	3.15057	4.53047	6.08133	0.170961	4.78691	1.40432	0.622787	0.378557	3.08951	0.232019	0.073269	0.439614	0.390768	2.41788	0.073269	36.3077	0.717949	37.5385	2.25641	10.0513	2.76923	3.48718	0.820513	6.05128	0	0	29.2135	8.98876
	SLE1258V0	25.5648	13.1986	3.32937	8.8585	16.2901	12.8419	8.44233	1.84304	0.653983	8.02616	0.535077	0	0.059453	0.356718	12.3741	0.349435	20.3083	8.98253	0.16444	3.63823	5.22097	12.8058	15.0462	0.678314	3.35046	4.78931	3.47379	1.27441	5.5704	0.308325	0.04111	0.45221	0.16444	1.00719	0	0.120846	40.6042	26.1631	4.83384	16.435	0.664653	4.95468	1.20846	4.59215	0.241692	0.181269	11.5111	38.8915
	SLE1259V0	4.09483	7.97414	12.5718	3.44828	2.37069	5.24425	27.8736	1.72414	25.0718	2.72989	4.66954	1.58046	0.359195	0.143678	17.1614	0.122001	11.5359	7.6725	11.197	12.5796	4.05314	6.83205	8.36383	3.26691	2.9958	2.53491	1.53179	1.08445	3.94469	2.71113	0.352447	1.03023	0.338891	0.637115	0.0135556	0.507099	63.5903	1.92698	13.4888	6.69371	0.30426	7.70791	0.709939	3.14402	1.62272	0.30426	33.815	16.763
	SLE1259V1	1.20879	3.18681	54.9451	4.83516	1.0989	10.3297	2.96703	5.6044	9.01099	0.879121	3.2967	2.08791	0.43956	0.10989	20.3563	0.172389	2.51401	8.49016	8.59072	17.1671	5.18604	6.43586	6.04798	3.21793	4.1948	2.44218	0.703922	3.30412	3.49088	5.7032	0.143658	0.67519	0.560264	0.502801	0.0287315	0.946687	69.2078	2.1425	9.66617	10.563	1.29547	5.13204	0.0498256	0.896861	0	0.0996512	24.031	18.6047
	SLE1262V1	10.1266	6.52386	38.4615	5.06329	0.389484	13.5346	3.40798	3.79747	5.45278	9.0555	3.40798	0.194742	0.097371	0.292113	14.0709	0.0893389	4.58606	4.54139	21.9625	5.82192	8.14473	3.73734	3.55867	10.7504	1.89101	3.45444	1.44431	3.15664	2.88862	1.08696	2.70995	3.11197	2.62061	0.282906	0.0893389	1.31517	67.5434	5.16674	6.38798	11.7896	0.751527	3.61672	1.55002	1.17426	0.610615	0.0939408	32.3308	30.8271
	SLE1262V3	15.8579	9.53206	41.7678	2.33969	1.21317	7.62565	11.5251	2.68631	0.779896	5.026	0.866551	0.34662	0.17331	0	12.2483	1.84828	3.7931	5.43448	20.1379	4.37241	8	4.04138	3.37931	9.33793	5.4069	1.82069	2.44138	3.93103	2.75862	1.15862	2.86897	2.08276	3.58621	1.14483	0.206897	13.5965	37.4269	15.424	1.97368	12.7924	4.02047	9.28363	1.09649	2.70468	1.16959	0.511696	38.4	23.2
	SLE1264V0	9.56938	6.2201	12.4402	15.7895	24.4019	4.30622	7.6555	8.61244	3.82775	2.39234	2.87081	0.478469	0.956938	0.478469	7.75412	4.13821	1.52672	13.8208	6.70952	19.084	7.55323	8.67818	6.58899	8.07553	0.0803536	3.33467	0	4.53998	2.69184	3.09361	0.562475	1.16513	0.441945	0.12053	0.0401768	34.6543	34.588	6.03548	12.4026	7.47803	4.09551	0.33162	0.182391	0.149229	0.016581	0.066324	11.0351	29.5124
	SLE1265V0	54.5977	10.2874	6.83908	7.47126	3.85057	0.632184	4.88506	7.06897	0.632184	2.06897	0.344828	0.287356	0.229885	0.229885	24.1553	36.1405	0.0840477	5.24458	2.23567	6.25315	4.7571	3.41234	7.49706	2.118	0.890906	1.12624	0	0.588334	1.37838	1.26072	0.100857	1.47924	0.991763	0.252143	0.0336191	72.1495	0.373832	11.4019	0.311526	3.05296	2.05607	3.80062	4.11215	2.42991	0.186916	0.124611	28.3854	42.4479
	SLE1631V1	1.06454	14.3713	25.9148	20.7917	7.35196	11.6434	1.76314	5.98802	0	5.98802	0.299401	0.299401	3.49301	0.0665336	7.52743	4.01235	15.8779	9.68793	5.5727	3.56653	9.60219	8.65912	9.77366	4.23525	6.893	0.53155	5.8642	0.857339	2.70919	0.171468	1.3203	0.58299	1.40604	1.11454	0.0342936	64.9775	0.225225	0.337838	15.7658	1.01351	16.4414	0.563063	0.112613	0.225225	0.225225	0.112613	14.2857	26.1905
	SLE1635V3	3.65186	1.21729	16.1899	1.15642	3.04321	29.7626	1.15642	5.59951	22.0937	6.87766	4.44309	2.79976	0.365186	0.182593	10.6258	0.0669344	12.2657	8.5676	5.65596	4.1332	3.22959	13.5207	6.44244	2.62718	2.40964	4.71888	3.24632	3.84873	3.54752	2.15863	0.60241	7.66399	2.79451	1.77376	0.100402	0.51458	40.223	16.1235	9.3482	13.5506	4.28816	9.94854	1.88679	3.5163	0.25729	0.343053	44.0964	13.7349
	SLE1638V0	0.134953	0.134953	4.99325	0	0.134953	11.6059	0	1.34953	68.0162	0.809717	2.2942	9.31174	0.134953	0	10.4551	0.0265358	19.862	12.3391	0.928751	3.21083	2.05652	6.16956	4.03344	0.119411	15.4969	1.486	20.95	1.04816	1.15431	0.159215	0.0398036	0.0663394	0.0265358	0.358233	0.0132679	0.303951	67.1733	0.303951	12.614	1.36778	1.51976	5.6231	0.911854	2.88754	7.29483	0	21.457	10.9934
	SLE1648V0	0.807217	13.8651	5.88794	58.6895	1.89934	2.51662	0.0949668	2.2792	5.55556	4.51092	1.89934	1.18708	0.712251	0.0474834	30.1734	16.0116	0.0578035	3.98844	4.27746	1.7341	4.91329	3.2948	1.6185	11.1561	3.69942	3.93064	0	7.10983	5.54913	0.115607	0.693642	0.520231	0.982659	0.17341	0	60.2324	0	0.23636	14.418	0.137877	24.739	0.157573	0.0196967	0	0.0393933	0.0196967	32.9341	43.7126
	SLE1655V0	20.7836	19.5891	4.08505	15.7191	8.93454	4.96894	7.50119	4.27616	1.72002	9.43622	1.43335	0.119446	0.310559	0.907788	6.13563	0.645856	1.18407	3.92896	24.9731	11.1948	6.72766	5.38213	4.73628	5.48977	0.80732	2.42196	0.430571	5.43595	3.82131	5.38213	0.322928	9.25727	1.29171	0.269107	0.161464	31.9412	36.1176	4.94973	15.3132	2.78422	5.25909	2.16551	0.850735	0.309358	0.0773395	0.232019	10.0827	41.727
	SLE2712V0	16.9666	5.14139	29.563	2.31362	9.76864	5.9126	0	12.5964	0.771208	7.71208	3.59897	2.31362	2.05656	0	21.8248	5.10558	1.73338	9.50205	6.41349	3.27766	16.5459	5.29467	2.50552	1.67034	15.8683	1.00851	1.5758	0.787898	2.71037	1.24488	1.54428	0.92972	0.299401	0.141822	0.015758	42.7976	3.6591	20.4724	16.2112	4.53914	7.17925	3.33488	0.787402	0.602131	0.277906	0.0926355	41.5691	15.1054
	SLE2712V1	27.3585	4.71698	13.2075	8.49057	11.3208	6.60377	6.60377	9.43396	0	5.66038	0	0	0.943396	1.88679	29.217	2.48322	1.90157	5.2349	11.387	3.13199	14.7875	3.71365	3.26622	2.50559	5.50336	1.36465	0.402685	6.08501	1.78971	1.0962	3.46756	2.03579	0.402685	0.1566	0.0671141	49.3229	19.0141	15.2763	3.52113	9.80498	1.81473	0.622969	0.24377	0.297941	0.0270856	0.0541712	32.8366	17.3289
	SLE2712V3	23.5577	3.36538	19.7115	9.375	13.4615	7.21154	0.480769	7.45192	0.961538	8.17308	2.40385	0.961538	1.20192	0.480769	15.6471	3.35294	0.431373	5.88235	21.3725	1.35294	11.5686	2.33333	1.2549	3.96078	13.7843	0.960784	0.764706	1.37255	1.15686	1.45098	5.27451	2.2549	0.921569	3.58824	1.31373	35.1505	0.087222	23.768	3.5761	5.80026	28.696	1.87527	0.915831	0	0.087222	0.043611	43.0144	10.5263
	SLE2713V0	2.71512	43.4837	2.08855	12.1972	20.7602	1.2949	0.208855	12.6566	0	4.09357	0.208855	0.167084	0	0.125313	28.1456	5.03701	13.384	5.7977	3.61842	6.18832	7.15461	1.76809	1.87089	3.16612	10.2179	1.74753	3.5773	0.164474	3.31003	0.431743	0.185033	3.39227	0.143914	0.637336	0	34.6667	5.33333	2	52.0952	0.571429	4.7619	0.190476	0.190476	0	0.190476	0	50	19.6464
	SLE2715V0	5.6	4	9.6	1.6	0.8	2.8	1.2	61.6	2	4	6	0	0.4	0.4	8.42386	13.3028	0.038117	16.1044	7.9474	17.0955	7.73775	3.08748	9.92948	4.87898	1.08634	2.00114	0	1.27692	1.48656	0.13341	1.81056	1.54374	1.04822	0.89575	0.152468	65.3676	0.545596	0.415692	19.2258	4.91037	3.81917	3.84515	1.09119	0.649519	0.0779423	0.0519615	15.7895	5.87045
	SLE2723V0	21.8848	22.8796	1.04712	25.6545	8.11518	3.97906	0	10.7853	0.209424	4.71204	0.104712	0.209424	0.209424	0.104712	33.0299	1.94175	11.9539	7.44337	11.9134	2.50809	2.54854	4.63188	3.03398	5.82524	7.28155	0.728155	2.93285	1.94175	1.19337	0.202265	0.0606796	0.303398	0	0.444984	0.0202265	37.6806	19.1182	4.48314	28.8625	2.92701	3.81623	1.85254	0.444609	0.555761	0.0741015	0.185254	12.9032	8.75576
	SLE2723V1	41.2343	16.458	3.66726	18.3363	2.9517	2.23614	5.09839	5.09839	1.16279	2.23614	0.715564	0.447227	0.178891	0.178891	16.1406	0.933095	6.7302	11.9516	5.77725	5.00298	2.5809	5.59857	3.45444	2.64046	18.1656	1.50883	10.3038	0.337502	2.5412	0.51618	0	0.178678	0.337502	4.86401	0.416915	18.8795	26.3239	31.6577	3.60706	8.0967	6.6769	1.95702	0.498849	2.07214	0.038373	0.191865	40.2655	3.39233
	SLE2725V0	18.8666	7.25639	13.4762	8.1548	7.04907	18.3138	1.52039	11.472	0.207326	10.7809	1.17484	0.138217	0.829302	0.138217	6.52732	0.605061	14.3748	7.40741	10.286	2.42024	4.91382	10.7994	9.24092	3.85039	4.08874	1.65017	6.74734	0.898423	4.29043	2.7136	1.10011	1.13678	5.94059	0.953429	0.0550055	5.85242	41.5776	25.4453	0.712468	21.883	1.57761	1.57761	0.610687	0.610687	0	0.101781	33.8664	5.07996
	SLE2725V1	18.797	9.1061	11.6124	16.9591	6.76692	13.7009	0.501253	14.8705	0.501253	5.9315	0.584795	0.334169	0.0835422	0	9.08072	0.86483	20.4516	9.03267	8.6483	1.71365	3.17104	10.3459	5.71749	3.23511	4.35618	1.42537	6.00577	0.720692	4.61243	2.89878	1.041	0.512492	5.42921	0.672646	0.0640615	10.6723	33.4274	33.2393	2.44476	11.9417	3.33803	1.97461	2.06864	0.51716	0.141044	0.235073	22.549	1.47059
	SLE2725V3	11.6129	5.71429	11.6129	11.1521	8.01843	27.1889	0.276498	16.2212	0.184332	7.37327	0.460829	0.184332	0	0	5.34627	1.84551	10.5784	11.8341	8.2382	3.12024	5.4414	6.79224	5.85997	5.59361	4.12861	1.08447	8.46651	0.665906	2.26408	3.63394	1.36986	0.190259	6.73516	6.18341	0.627854	7.9874	28.3424	38.3052	1.66046	11.022	9.36158	2.46207	0.143143	0.543945	0.114515	0.0572574	5.75916	0.52356
	SLE2727V0	20.9546	28.2887	14.5518	9.6624	12.922	2.67753	4.30733	1.6298	0	2.4447	1.39697	0.116414	0.116414	0	14.5894	4.11547	14.96	5.75385	4.48605	3.4133	6.74859	10.1229	4.03745	4.87615	9.45972	1.56037	11.3127	0.741174	2.126	0.409596	0.0585138	0.273064	0.25356	0.68266	0.0195046	26.9339	46.097	1.51195	7.03235	8.5443	1.51195	3.19972	3.83263	1.16034	0.0703235	0.105485	19.2218	11.1284
	SLE2729V0	15.179	8.92587	7.00958	2.72315	8.32073	8.52244	15.6833	1.765	19.3646	6.30358	3.37872	1.26072	0.554715	0.806858	12.0082	0.0457457	19.1903	14.6615	1.39524	13.2434	1.55535	7.57091	4.84904	0.709058	2.53888	4.34584	2.95059	1.73833	4.43733	6.86185	0.205855	0.503202	0.571821	0.594694	0.0228728	0.791337	45.5227	23.5735	0.374844	15.5768	3.0404	1.99917	7.78842	1.24948	0	0.0832986	20.5128	22.5641
	SLE2729V1	19.7257	9.70464	8.22785	2.1097	7.43671	10.9177	17.3523	1.47679	8.22785	8.75527	2.00422	2.26793	1.10759	0.580169	13.287	0.0613246	21.6885	14.1864	0.143091	11.0793	1.06296	10.507	4.61979	0.143091	2.61652	3.29109	3.43418	0.367948	4.74244	7.78823	0.0204415	0.163532	0.367948	0.429272	0	0.382592	47.9675	19.5122	1.09995	11.6691	0.669536	7.65184	9.03874	1.76949	0	0.23912	25.2505	21.6433
	SLE2729V3	30.611	8.95342	9.01391	3.69026	7.7435	11.8572	16.092	2.11736	2.23835	4.83969	0.30248	0.0604961	1.02843	1.39141	14.2398	0.208018	18.9486	14.6747	0.189107	13.5779	1.72088	8.88805	4.78442	0.170197	2.70424	2.47731	3.44175	0.24584	4.00908	8.47201	0.0378215	0.075643	0.378215	0.737519	0.0189107	0.165017	41.0341	23.0473	2.64026	15.5116	0.49505	5.88559	8.80088	2.31023	0	0.110011	35.493	14.0845
	SLE2735V0	45.2899	7.42754	13.0435	4.52899	19.9275	2.53623	0	5.07246	0	1.26812	0.181159	0	0.181159	0.362319	48.6686	20.9407	0.188133	3.80608	0.0868307	3.83502	2.66281	3.56006	0.868307	0.318379	9.13169	0.419682	0.0723589	0.926194	1.66425	1.78003	0	0.0578871	0.0144718	0.984081	0.0144718	73.5666	0.485909	0.388727	7.38581	2.91545	8.16327	3.10982	3.44995	0.291545	0.242954	0	26.4078	4.66019
	SLE2740V0	34.8407	20.9661	8.01644	18.0884	3.6999	0.308325	4.72765	1.95272	4.111	0.513875	1.13052	0.102775	0.822199	0.61665	30.7272	2.47457	21.3299	6.13329	1.85213	2.99074	11.6441	4.94914	3.97753	1.39669	1.68514	2.85411	0.819797	1.4726	2.88447	0.197358	0.10627	0.834978	0.895704	0.728708	0.0455443	1.01237	55.2868	13.1046	2.47469	12.4297	0.731159	3.76828	7.48031	3.65579	0	0.056243	29.4599	19.1489
	SLE2740V1	35.746	16.381	6.85714	29.5238	5.5873	0.380952	1.90476	1.96825	0.0634921	0.31746	0.253968	0	0.952381	0.0634921	30.8594	4.36661	23.0674	7.05138	1.75899	3.03965	11.2328	5.23067	2.71563	0.663478	2.17559	0.771486	1.82071	0.339454	1.94414	0.262305	0.108008	0.5709	0.54004	1.48125	0	0	32.8788	9.01515	35.303	7.72727	0.606061	4.54545	6.36364	3.40909	0.0757576	0.0757576	28.6682	10.3837
	SLE2740V3	48.9766	19.5906	6.87135	10.9649	6.43275	0.365497	2.04678	1.68129	0.146199	2.19298	0.219298	0.0730994	0.365497	0	23.058	2.517	17.5611	7.53653	1.15724	3.16794	9.01201	5.42456	3.08115	0.390568	9.40257	1.05598	7.3774	0.130189	1.76479	0.101258	0.086793	0.535223	0.694344	5.87299	0.0723275	0.102564	60.1026	3.58974	2.05128	11.8974	1.12821	5.94872	3.69231	11.1795	0.205128	0.102564	31.1178	3.92749
	SLE2741V0	22.2441	8.46457	25.1969	6.69291	7.48031	7.87402	2.3622	7.48031	0.984252	8.66142	1.5748	0.787402	0.19685	0	16.6848	18.1025	6.41845	15.0179	0.919146	7.50896	8.61505	3.92585	12.9304	1.29304	1.26188	1.38651	0.607571	0.186945	1.57345	0.981461	1.82271	0.062315	0.264839	0.420626	0.0155788	43.4045	4.81664	26.7652	0	8.92173	1.31363	5.63766	1.69677	5.52819	0.0547345	0.164204	23.0769	21.1765
	SLE2741V1	27.8205	13.3333	19.4872	10.2564	9.74359	3.20513	3.84615	5	0.128205	6.41026	0.384615	0	0.128205	0.128205	17.9589	19.9809	6.63907	19.4873	0.859736	7.51473	5.8271	3.75736	8.08788	0.684604	2.10158	1.54434	0.939341	0.0955262	1.56026	0.191052	1.94237	0.0636841	0.206973	0.541315	0.015921	34.9134	8.46075	27.1152	0	10.9582	0.866463	7.59429	2.9052	5.91233	0	0.560652	24.2337	20.6897
	SLE2741V3	19.2701	10.8029	19.854	7.73723	16.4964	5.83942	2.62774	5.83942	0.437956	9.05109	0.583942	1.16788	0.145985	0.145985	9.59233	13.0234	2.95148	13.8351	1.6971	10.7545	7.60007	2.36119	14.4807	1.84468	4.27965	1.60487	1.58642	0.184468	1.18059	1.01457	4.39033	0.166021	0.387382	6.8622	0.202915	29.5017	7.04319	38.5714	0	12.8239	2.0598	4.58472	0.299003	4.31894	0	0.664452	18.668	9.48537
	SLE2742V0	10.5469	18.4896	4.94792	8.46354	15.7552	0.651042	13.2812	13.9323	7.03125	2.21354	2.86458	1.17188	0.260417	0.130208	24.3185	0.609756	12.3027	8.60832	2.42109	6.61765	9.95337	8.17791	3.19225	4.71664	3.49713	3.17432	1.20158	2.6901	5.59541	1.38092	0.053802	0.484218	0.26901	0.681492	0.053802	2.71072	54.9767	10.2075	11.5205	8.47099	1.313	3.68488	5.04024	1.82126	0.0847099	0.16942	29.991	25.9624
	SLE2743V0	11.0885	3.15361	17.7009	6.00203	4.98474	34.4863	3.56053	1.7294	4.67955	6.61241	2.23805	0.610376	2.44151	0.508647	15.6992	0.355646	19.8527	3.26432	8.04014	0.901816	2.66734	8.45929	5.27118	3.40404	8.57361	2.12117	8.02744	1.15585	6.28731	0.62238	0.609679	3.60727	0.342944	0.685888	0.0508066	0.719424	50.8993	3.59712	26.6187	6.29496	0.539568	5.57554	1.97842	3.23741	0.359712	0.179856	27.8752	33.9181
	SLE2748V0	15.5172	10.3448	18.9655	1.72414	10.3448	1.72414	24.1379	3.44828	3.44828	0	3.44828	1.72414	1.72414	1.72414	14.5419	40.3622	0.717231	11.906	0.44827	8.49919	2.47445	2.65376	7.56679	0.717231	0.645508	1.64963	0	0.0896539	5.59441	0.645508	0.143446	0.68137	0.394477	0.268962	0	64.7402	1.05585	7.19644	1.00028	15.2542	1.08363	4.55682	0.611281	4.19561	0.194498	0.111142	7.54717	18.1132
	SLE2751V0	8.20513	15.8974	4.2735	2.22222	9.91453	15.3846	6.15385	5.81197	16.0684	8.03419	5.12821	1.19658	0.512821	1.19658	21.5932	0.30175	20.7483	10.5009	0.28968	3.29511	5.05733	8.43693	7.88171	0.20519	5.74532	2.48642	5.38322	0.76041	4.56246	0.31382	0.03621	0.10863	0.15691	1.96741	0	0.162602	58.8618	15.6098	1.78862	2.11382	1.13821	11.2195	3.57724	4.71545	0.162602	0.650407	23.6585	18.0488
	SLE2753V0	19.3271	11.811	5.29707	18.4681	16.7502	1.86113	7.01503	6.87187	1.00215	2.43379	1.78955	0.143164	0.214746	2.14746	0.716204	1.0564	26.2131	11.9069	1.73679	5.31782	6.12355	7.09042	8.45121	0.80573	0.590868	4.5658	22.2919	0.734109	0.429722	0.161146	0.179051	0.626679	0.537153	0.447628	0.0179051	1.07042	79.2113	0	6.59155	5.74648	1.69014	2.8169	1.35211	1.23944	0.28169	0	27.4896	40.0415
	SLE2753V1	33.7511	8.50492	15.2193	11.8174	4.29722	3.31244	0.358102	8.7735	0	1.16383	0.358102	0	0.268577	0	1.75659	32.9235	0.401506	13.9523	3.4128	7.35257	13.074	8.5069	7.62861	2.00753	0.225847	2.133	0.225847	0.351317	0.451694	0.401506	0.276035	0.953576	2.35885	1.40527	0.200753	63.7506	0.301659	4.62544	0.603318	7.03871	16.6415	1.96078	3.92157	1.00553	0.0502765	0.100553	35.7854	20.9311
	SLE2761V0	3.53535	13.1313	26.2626	6.06061	2.52525	17.1717	1.51515	22.7273	0	5.05051	0.505051	1.0101	0.505051	0	8.60683	0.368386	16.6778	7.45144	16.862	4.08573	7.87006	9.94642	3.73409	7.51842	1.95914	1.23912	4.6718	1.64099	2.84662	0.535834	0.535834	1.89216	0.401875	0.954454	0.117214	0.571429	67.483	4.43537	2.55782	18.6122	2.7483	1.38776	1.11565	0.734694	0.272109	0.0816327	16.3551	8.41121
	SLE2764V0	17.5427	7.0931	8.80304	7.53642	12.3496	10.3863	26.5991	0.443319	1.77327	3.0399	1.89994	0.443319	0.633312	1.45662	16.4028	0.569981	19.1894	10.8719	1.26662	6.9031	4.0532	6.45978	5.08761	7.95862	3.33544	4.49652	4.03209	2.6388	1.96327	2.04771	0.0211104	0.232214	0.0844416	2.30103	0.0844416	0.0463607	50.3941	8.29856	4.91423	21.9286	0.880853	6.81502	3.47705	2.87436	0.185443	0.185443	12.6556	21.7324
	SLE2769V0	6.05505	19.8165	3.30275	8.44037	20.5505	13.7615	6.78899	6.23853	0.733945	13.211	0.366972	0	0	0.733945	7.4748	0.301087	14.4129	13.6013	19.4921	3.86176	1.91124	5.45883	4.01885	1.29598	5.4981	1.63634	9.00641	3.28577	3.23341	1.02108	2.26469	1.00799	0.261814	0.929441	0.0261814	0.115473	46.7667	16.8591	6.92841	15.4734	0.808314	6.92841	3.81062	2.07852	0.115473	0.115473	23.1228	5.7211
	SLE2770V0	6.81818	5.90909	18.1818	14.0909	15.9091	6.36364	0	7.27273	8.63636	10.4545	3.18182	2.27273	0	0	12.5031	0.124285	2.63485	5.02113	21.5262	1.392	11.2603	3.45513	1.24285	7.23341	9.02312	1.31742	2.06314	9.39597	1.392	0.621427	5.86627	3.00771	0.621427	0.248571	0.0497141	4.58754	29.9663	15.7828	30.1768	9.25926	6.52357	0.841751	2.56734	0.16835	0.0841751	0	32.8418	18.8114
	SLE2771V0	36.6446	16.5563	8.71965	4.08389	7.83664	1.98675	11.6998	3.42163	0.883002	3.97351	1.98675	1.21413	0.220751	0.662252	21.382	0.388511	38.643	6.9377	0.111003	2.01193	1.8593	7.99223	3.39947	0.0138754	5.79992	1.37366	6.45206	0.222006	1.30429	0.679895	0.0138754	0.069377	0.485639	0.860275	0	1.78971	77.7778	1.71514	5.81655	5.29456	1.64057	3.50485	1.41685	0.894855	0	0.149142	26.9504	2.83688
	SLE2800V0	36.4253	19.3439	13.3484	3.61991	3.73303	3.73303	2.37557	11.991	2.14932	1.69683	0.678733	0.339367	0.113122	0.226244	12.6793	5.15716	2.45652	6.14892	18.0653	13.1675	9.26152	3.99756	8.16295	7.21697	0.778151	1.95301	0.198352	0.808666	1.20537	1.41898	0.930729	5.49283	0.472994	0.366189	0.0610314	32.1002	23.21	13.7232	1.96897	7.93556	3.22196	5.48926	5.13126	6.56325	0.238663	0.417661	41.6071	23.5714
	SLE2800V1	21.2589	22.6841	8.4323	3.56295	8.66983	2.49406	8.55107	13.4204	6.53207	1.66271	1.30641	0.831354	0	0.356295	9.31587	2.9759	2.95973	7.11629	16.3028	14.1517	10.351	5.64451	6.79282	9.38056	0.954229	2.18341	0.420508	1.90846	0.889536	1.4556	0.905709	5.07844	0.582242	0.533721	0.0970403	23.8072	22.3133	13.9759	19.7108	7.66265	1.25301	4.28916	2.89157	3.27711	0.481928	0.337349	39.9083	24.656
	SLE2800V3	20.4398	20.0517	4.52781	6.98577	13.3247	3.10479	3.36352	19.1462	5.43338	1.29366	1.42303	0.517464	0	0.258732	11.623	2.64863	5.05776	8.39673	11.2144	15.4551	10.2282	5.76219	6.77656	8.81939	1.16934	2.35278	0.788955	1.57791	1.47929	1.54973	0.662158	3.71936	0.28177	0.394477	0.0422654	14.6628	16.2023	12.61	36.217	3.739	0.806452	3.95894	4.61877	4.32551	2.78592	0.0733138	43.0882	17.3529
	SLE2802V0	18.2292	29.5139	13.1944	11.6319	2.77778	1.79398	8.91204	2.66204	2.08333	6.01852	0.983796	0.520833	1.50463	0.173611	15.005	13.1169	0	12.5207	1.35807	13.0672	15.2368	9.9205	8.97648	2.23584	1.6893	0.894336	0	0.546539	2.07022	2.07022	0.447168	0.115932	0.314674	0.397483	0	85.8541	0.244738	0	4.45423	0.978953	6.51003	1.51738	0.293686	0.0489476	0.0489476	0.0489476	38.806	35.8209
	SLE2802V1	49.1342	10.3896	12.3377	2.38095	15.1515	4.54545	1.51515	1.51515	0.4329	1.51515	0.21645	0.4329	0.21645	0.21645	7.28574	4.42283	2.58763	12.5344	12.9198	16.5168	11.5801	4.91833	6.90035	7.90971	1.57827	0.954304	0.697376	0.64232	1.30299	2.49587	2.38576	0.752432	0.623968	0.715728	0.27528	54.8867	12.0065	12.7184	3.94822	7.02265	2.03883	1.39159	5.21036	0.582524	0.194175	0	46.2206	21.4374
	SLE2802V3	57.6577	8.70871	8.70871	0.3003	9.30931	0.900901	5.10511	1.8018	2.1021	1.5015	1.2012	2.1021	0.3003	0	8.31461	7.08887	0.040858	11.2972	6.78243	17.9571	10.8069	4.20838	11.2564	4.20838	1.04188	4.02451	0.040858	6.06742	1.77732	1.57303	1.94076	0.20429	0.735444	0.633299	0	62.897	3.51299	13.6429	0.0721848	13.5226	0.625602	2.64678	2.47834	0.264678	0.336862	0	34.4633	12.9944
	SLE2804V0	29.8065	10.8387	4.90323	1.16129	16.5161	1.93548	17.1613	2.83871	7.6129	1.16129	2.58065	1.29032	0.387097	1.54839	12.8371	0.113938	11.7357	5.45006	6.36156	2.90543	3.19028	8.96316	7.51994	9.09609	4.29168	5.77288	3.58906	7.33004	3.36118	1.63312	0.455754	1.59514	3.47512	0.246867	0.075959	10.7347	55.5821	12.834	1.57443	9.87595	0.858779	2.33779	4.8187	1.09733	0.28626	0	26.9191	19.6008
	SLE2806V0	17.3387	9.67742	3.22581	2.01613	20.5645	3.22581	0.403226	8.46774	20.9677	2.01613	4.03226	4.83871	0	0	7.50941	2.44612	6.68833	3.2843	12.8806	1.18029	6.2778	12.1108	4.80671	7.62915	0.547383	7.42388	0.752651	17.3965	2.104	0.461854	3.16456	0.752651	1.67636	0.153951	0.752651	0.692042	41.5225	9.34256	31.9108	7.38178	1.1534	3.57555	2.03768	2.30681	0.0384468	0.0384468	20.5882	5.29412
	SLE2806V1	37.7778	4.88889	6.22222	4	4.44444	6.22222	27.1111	2.66667	1.33333	1.77778	2.22222	0	0.444444	0.888889	10.5856	1.64419	8.35027	4.10124	18.862	2.08757	6.31812	16.7744	5.15426	5.61611	2.9189	2.40163	3.56549	1.05302	1.79198	0.591169	2.494	2.05062	1.53335	0.794384	1.31166	1.12948	51.3774	13.6639	3.38843	11.2672	0.688705	7.46556	4.21488	5.427	1.29477	0.0826446	40.1961	5.63725
	SLE2808V0	9.78793	21.7781	8.8907	26.4274	11.093	0.897227	4.15987	3.18108	8.15661	1.54976	0.978793	2.36542	0.570962	0.163132	26.2418	0.59096	7.01166	0.654847	7.89011	0.990257	2.23606	1.88468	1.29372	1.80482	10.0623	4.63185	2.09232	26.3696	2.06037	0.367353	1.70899	1.21386	0.638876	0.143747	0.111803	50.7373	28.8874	3.8874	6.03217	7.37265	1.40751	1.07239	0.0670241	0.469169	0	0.0670241	26.3822	15.4219
	SLE2808V1	46.593	11.0497	18.0479	2.20994	9.76059	4.23573	1.65746	2.39411	0	3.13076	0.552486	0	0.184162	0	19.7018	4.07729	5.34003	0.699833	26.1068	2.0995	8.42842	2.52548	4.16857	11.0452	1.94736	1.61266	0.532481	1.88651	1.85608	0.73026	3.07318	1.82565	1.93215	0.258634	0.152138	19.6747	46.2749	3.46275	12.1721	5.61385	2.78069	4.03987	2.93809	2.4659	0.419727	0.157398	42.2131	5.7377
	SLE2808V3	48.951	9.26573	11.8881	1.22378	6.81818	2.0979	9.79021	1.22378	1.04895	3.32168	2.0979	1.04895	0.34965	0.174825	19.6645	4.84262	5.86302	2.12729	24.386	3.16499	5.72466	1.48737	5.41335	5.30958	3.73573	2.73262	0.518852	4.98098	1.81598	1.12418	3.18229	2.00623	1.29713	0.380491	0.242131	32.955	31.1974	5.60234	1.42805	3.5152	19.0773	1.61113	2.4167	1.9773	0.10985	0.10985	41.7476	5.82524
	SLE2809V0	26.7824	14.9411	19.1569	16.801	15.4371	1.92188	0.371978	1.30192	0.123993	2.41785	0.0619963	0	0.557967	0.0619963	10.1048	18.4506	5.29566	6.13772	12.4251	5.22081	12.3503	9.03817	6.23129	6.30614	1.01048	2.0771	0.804641	1.17889	1.36602	0.467814	0.561377	0.0187126	0.467814	0.430389	0.0561377	47.1234	21.6513	1.88845	14.0975	5.13834	3.86473	2.59113	1.66886	0.131752	1.80061	0.0439174	25.1163	10.2326
	SLE2809V1	36.9603	7.25389	22.7979	3.79965	14.6805	4.4905	5.35406	1.5544	0.345423	1.20898	0.518135	0.345423	0.345423	0.172712	3.16463	0.48315	7.52506	2.3312	37.8186	3.23711	8.90204	5.3992	5.97898	12.0425	0.748883	0.954222	3.40621	1.534	0.930064	0.277811	2.29496	0.169103	0.652253	0.954222	1.1958	1.57658	40.3153	15.991	9.45946	14.4144	1.12613	3.82883	2.47748	6.53153	3.6036	0.675676	42.1212	7.57576
	SLE2811V0	38.4765	5.33721	22.0281	3.25085	13.149	2.62009	1.94081	2.76565	2.52305	1.84377	3.44493	0.970403	1.26152	0.0970403	4.57348	3.54573	1.13052	8.11922	18.8935	7.36554	12.4872	2.94621	12.2473	9.23261	0.976362	5.42994	0.479616	3.04899	2.48373	0.531004	3.03186	2.63789	0.582391	0.0513875	0.20555	1.97513	0.731529	23.4821	8.04682	2.92612	0.0731529	5.99854	2.34089	3.58449	2.26774	0.146306	20.0986	19.2355
	SLE2812V0	25.4305	13.7748	4.37086	3.04636	8.34437	5.56291	14.1722	6.62252	9.93377	3.44371	3.57616	1.0596	0	0.662252	21.8361	0.308071	26.679	3.47505	7.12261	1.91004	2.52619	6.00123	3.58595	4.46087	4.97843	3.99261	4.70733	1.98398	4.18977	0.764017	0.08626	0.0985829	0.837954	0.455946	0	30.1942	23.301	13.6893	12.6214	2.71845	0.485437	5.33981	8.05825	2.23301	1.26214	0.0970874	19.6507	31.8777
	SLE2812V1	10.8597	7.23982	6.78733	0.678733	7.91855	7.23982	20.1357	2.26244	28.0543	4.29864	1.35747	2.48869	0	0.678733	21.8267	0.0130856	16.8935	3.20597	11.319	1.59644	1.77964	7.13164	2.905	4.3575	6.55588	4.71081	2.97043	7.58964	4.67155	0.340225	0.130856	0.143941	1.30856	0.536509	0.0130856	22.4026	38.5065	22.6623	1.75325	2.53247	0.714286	4.35065	5.32468	1.42857	0.25974	0.0649351	14.902	18.2353
	SLE2817V0	4.05702	21.2719	6.57895	27.8509	8.77193	4.16667	7.01754	2.08333	12.2807	1.86404	3.17982	0.219298	0.109649	0.548246	19.6038	0.247627	9.49236	2.80644	8.13042	2.06356	2.06356	4.45728	1.48576	3.46678	1.5683	8.83203	0.619067	26.6612	4.12712	0.330169	0.453983	0.949236	1.81593	0.660338	0.165085	15.7382	36.1421	0.0174095	46.0655	0.261142	1.58426	0.156685	0	0	0.0348189	0	12.9032	27.957
	SLE2817V1	39.3829	21.5971	15.7895	5.71688	7.71325	1.90563	0.362976	3.99274	0.362976	1.72414	0.362976	0.181488	0.635209	0.272232	23.7216	1.07651	14.3791	4.65206	4.42138	4.47905	7.36255	15.6094	5.42099	2.94118	2.88351	1.65321	2.55671	1.38408	3.97924	0.730488	0.153787	0.365244	1.2303	0.961169	0.0384468	21.6471	55.5294	0.369748	6.95798	3.19328	1.64706	6.31933	2.72269	0.97479	0.571429	0.0672269	19.7026	15.6134
	SLE2817V3	31.2721	15.9894	4.77032	4.68198	6.5371	0.706714	31.1837	2.56184	0	1.06007	0	0.0883392	0	1.06007	16.2617	3.8785	8.99533	4.34579	8.15421	5.81776	10.6308	10.0467	8.50467	5	1.4486	3.10748	1.42523	2.00935	3.90187	0.981308	0.514019	0.771028	3.73832	0.420561	0.046729	23.9222	32.1556	7.45543	12.3825	10.1135	0.810373	4.66775	2.72285	0.713128	4.60292	0.259319	29.3478	15.2174
	SLE2818V0	12.4706	28.3529	0.588235	3.64706	14	7.05882	9.76471	15.7647	0	7.76471	0	0	0.117647	0.470588	8.07298	0.36488	17.1494	5.86089	7.02395	13.3865	3.44356	6.90992	6.08894	4.58381	2.50855	2.7138	4.49259	1.20867	1.64196	6.43101	0.0684151	2.96465	3.96807	1.00342	0.114025	0.0820345	80.4485	3.14465	0.218759	4.01969	2.35165	2.18759	2.35165	1.3399	0.0546896	0.109379	20.0348	18.3798
	SLE2818V1	12.6087	28.6957	2.06522	4.34783	15.7609	5.86957	7.71739	17.1739	0	5.1087	0	0	0	0.434783	13.0377	0.342596	17.2059	6.0906	5.06281	14.6745	3.29273	6.83289	5.44347	2.32204	4.51085	1.46555	5.55767	0.818424	1.86525	4.81538	0.0761325	2.15074	3.95889	0.437762	0.0380662	0.0855066	74.7755	4.14707	0.342027	9.53399	1.75289	2.09491	2.22317	3.12099	0.0427533	0.213767	27.3416	17.562
	SLE2821V0	3.36538	0.961538	8.17308	5.28846	2.40385	13.4615	0	2.88462	46.1538	6.25	1.44231	9.13462	0	0	3.18275	0.154004	10.9343	8.7269	1.1807	3.90144	27.1561	16.4271	10.6263	1.38604	0.154004	6.93018	0.205339	3.38809	4.56879	0.513347	0.0513347	0.256674	0	0.256674	0	0.146306	21.741	3.78932	65.1939	4.62326	0.687637	1.28749	1.33138	0.585223	0.585223	0.0292612	11.7647	13.7255
	SLE2822V0	4.66667	3.33333	8.66667	2.66667	0	6.66667	0	0.666667	49.3333	10.6667	6.66667	4.66667	0	0	32.5052	9.84571	6.44613	2.44508	6.74686	1.28138	4.49791	3.87029	2.0136	4.26255	7.16527	5.11245	1.49059	5.09937	4.2887	0.117678	0.0523013	1.1114	0.143828	1.38598	0.117678	25.1437	53.0651	6.08238	0.814176	5.55556	0.814176	5.2682	2.20307	0.670498	0.0478927	0	3.4188	9.40171
	SLE2827V0	8.97177	18.3468	9.97984	27.621	17.0363	5.14113	4.93952	3.32661	0.201613	3.72984	0.302419	0.100806	0.100806	0.201613	17.571	0.55857	35.2378	3.98979	5.61762	0.909671	3.30354	5.20268	0.909671	0.606447	7.45292	0.430897	9.28822	0.654325	1.43632	0.303224	3.57485	2.12257	0.36706	0.446856	0.0159591	1.48862	24.2995	1.18214	64.0981	2.23292	3.59019	1.22592	1.00701	0.218914	0.481611	0.175131	20.9393	23.8748
	SLE2827V1	26.0952	13.3333	10.8571	16.381	20.7619	4	0.190476	3.80952	0.190476	2.85714	0.571429	0	0.571429	0.380952	8.58928	22.3191	3.9823	8.99271	5.14055	4.59396	9.18792	3.31858	3.8001	0.950026	4.71109	1.30141	3.90422	0.96304	0.754815	1.13222	3.48777	1.58771	0.429464	10.164	0.689745	36.301	7.92648	40.7237	0.631821	4.76738	3.56117	3.96324	0.516944	1.49339	0.114877	0	39.4737	5.26316
	SLE2836V0	51.3089	5.83396	9.79806	2.01945	9.72326	4.03889	0.373972	5.2356	0	11.4435	0.0747943	0	0.0747943	0.0747943	9.46509	16.7681	0.0480461	6.96669	7.78347	2.80269	11.3549	2.06598	13.1006	12.2037	1.44138	0.848815	0.0160154	0.0800769	1.48943	0.0960922	6.82255	0.800769	5.5253	0.256246	0.0640615	56.9866	0.668287	17.5577	1.94411	10.7533	2.06561	4.31349	2.30863	3.15917	0.243013	0	48.9422	22.426
	SLE2842V0	40.1153	9.14333	19.7694	0.576606	4.61285	3.04778	1.4827	12.5206	0.906096	4.03624	1.56507	0.494234	0.658979	0.494234	11.2723	14.583	0.126123	10.1214	13.9366	11.0988	5.72284	3.59451	10.2002	5.12376	0.945925	1.54501	0	1.277	1.51348	6.25887	0.851332	0.0788271	1.57654	0.157654	0.0157654	57.7737	0.551978	13.0635	2.29991	6.16375	0.735971	6.25575	8.92364	3.77185	0	0.459982	24.7967	33.0081
	SLE2877V0	37.3225	2.73834	27.5862	11.2576	6.59229	1.62272	0.20284	4.15822	1.62272	0.608519	1.0142	0.20284	4.66531	0.10142	39.9656	9.87672	4.34346	7.06709	0.329702	7.7695	10.7511	3.55505	11.0665	0.315367	0	0.974771	0	0.143349	2.45126	0.673739	0.0430046	0.172018	0.114679	0.387041	0	48.3193	15.042	9.83193	0.252101	7.89916	1.34454	11.2605	1.0084	1.0084	0	0.504202	23.6462	23.6462
	SLE3003V0	61.9783	5.8319	8.06175	2.74443	9.77702	0.114351	1.60091	5.43168	0.857633	1.37221	1.14351	0.51458	0.400229	0.171527	8.30652	14.2878	6.9026	7.19509	13.8345	6.537	9.68119	3.36356	7.78005	3.96315	2.14975	1.18456	1.6964	0.687335	1.50629	3.30506	0.95057	2.1205	2.31062	1.97426	0.263235	6.08204	30.8345	23.6209	3.81895	12.0226	0.990099	6.22348	5.23338	10.6082	0.565771	0	36.7213	17.0492
	Scaled proportions used for K-means clustering
		B0	B1	B2	B3	B4	B5	B6	B7	B8	B9	B10	B11	B12	B13	T0	T1	T2	T3	T4	T5	T6	T7	T8	T9	T10	T11	T12	T13	T14	T15	T16	T17	T18	T19	T20	M0	M1	M2	M3	M4	M5	M6	M7	M8	M9	M11	NK0	NK1
	CON0272V0	1.10691	-0.423773	0.571643	-0.503789	-0.77778	-0.503329	-0.308328	0.0626276	-0.231979	-0.707762	-0.0176896	0.261892	-0.337579	-0.577649	0.0598723	0.797603	-0.674132	0.63857	-0.63735	0.613296	-0.537921	-0.693583	-0.880051	-0.738634	-0.436765	-0.282554	-0.47519	-0.364289	-0.846109	2.1186	0.214364	-0.378906	5.45739	-0.386504	-0.210769	0.978888	-0.680743	-0.58678	-0.339279	-0.163268	-0.456498	0.0833318	2.33082	0.0568102	-0.195577	0.0544385	0.00356593	0.855677
	CON0275V0	1.11975	-0.468937	-0.335856	-0.580309	0.0998771	-0.513097	0.124655	-0.153803	-0.334474	-0.419574	-0.497669	-0.311168	-0.379134	0.190532	-0.854485	-0.126773	-0.604274	0.166085	-0.497732	1.04764	-0.193991	-0.821723	1.24224	0.2298	-0.519306	-0.675893	-0.439524	-0.379209	-0.894119	0.406085	6.00739	-0.388262	1.16794	-0.351042	-0.109017	0.692038	-0.64515	0.0155311	-0.21203	-0.53613	0.148958	-0.382483	0.570171	-0.349864	0.740869	-0.310063	-0.614628	1.13193
	CON0276V0	1.02121	-0.298673	0.00127565	-0.552223	-0.54045	-0.460989	-0.225029	0.197031	-0.292762	-0.243719	0.333031	-0.340007	-0.150265	-0.0351082	-0.157353	0.994366	-0.506443	-0.122149	-0.688836	0.169608	-0.548789	-0.377232	-0.182073	-0.745124	-0.348942	-0.371544	-0.447588	-0.3916	-0.740959	4.29484	-0.435232	-0.452928	0.485049	-0.338738	-0.214951	-0.186655	-0.724041	-0.245139	0.109819	-0.923105	4.6838	-0.43248	1.28789	-0.196957	-0.179996	-0.376875	-0.387008	0.741954
	CON0281V0	0.415833	-0.94836	0.414887	-0.764068	-0.627707	-0.584137	-0.391356	3.67394	-0.34947	-0.199743	-0.285966	-0.324986	-0.500962	-0.745552	-0.316028	0.842769	-0.868184	0.12901	-0.393985	1.57624	-0.622022	-0.600118	-0.565874	-0.460379	-0.17931	-0.676097	-0.599623	-0.457876	-0.304097	2.68453	1.49118	2.22712	-0.174564	-0.505722	-0.258277	1.12915	-0.832556	0.0489297	-0.434517	0.596567	-0.587262	-0.194487	1.17109	-0.171881	-0.111729	-0.271439	1.93451	0.653256
	CON0282V0	0.364188	-1.11378	1.0312	-0.7333	-1.24652	-0.485469	-0.66484	1.43777	-0.236657	1.52914	-0.515165	-0.451978	0.336257	-0.0583034	-0.350628	2.20741	-0.937916	0.33407	-0.2004	0.311914	-1.00576	-1.12995	0.505859	-0.916936	-0.713495	-0.626112	-0.699015	-0.535332	-0.705287	-0.328226	-0.190634	0.153699	0.30475	-0.529385	-0.351682	-0.311073	-0.296928	0.143586	-0.133864	-0.905616	0.526693	0.0237136	3.01288	0.373371	3.53015	1.63217	1.2896	-1.06816
	CON0283V0	1.41542	-0.632726	0.629453	-0.709626	-0.603432	-0.771408	-0.361986	-0.266925	-0.281907	-1.03034	-0.0106905	-0.384014	2.36531	-0.566524	-0.0200264	0.716605	-0.979022	-0.0613957	0.332421	-0.499766	-0.65982	-0.757805	-0.724552	1.52148	-0.681109	0.465827	-0.696623	-0.365678	-1.15848	-0.181702	2.88218	-0.590286	3.8133	-0.387217	-0.197992	0.913444	-1.01956	0.304482	0.127705	-0.93148	-0.583811	-0.162564	1.97229	0.322941	-0.225179	-0.474775	-0.278842	0.350587
	CON0285V0	1.76909	-0.799648	1.04744	0.11535	-0.904045	-0.826748	0.0265733	0.323442	-0.319024	-0.831612	-0.339708	-0.330966	1.16535	0.453639	1.09001	1.0547	0.665731	-0.679382	-0.863578	0.767473	0.69782	-0.556741	0.281162	-0.704294	-0.659856	-0.935747	-0.489935	-0.519543	-0.0792876	1.54275	0.531164	-0.362812	0.440598	-0.489718	-0.203048	1.35777	-0.226239	-0.814179	-0.831034	-0.283497	-0.379289	0.523495	1.10103	1.51214	-0.494008	-0.2969	4.08001	0.50034
	CON0286V0	0.667369	-0.319631	0.842361	-0.771667	-0.577498	-0.533549	-0.248002	2.19518	-0.284917	-0.774954	-0.433777	-0.444393	0.164272	0.73388	3.34426	0.419116	-0.825249	-1.66164	-0.773229	-0.907072	0.00885093	-0.237439	-1.00946	-0.866625	-0.25352	-0.628511	-0.576623	-0.435001	0.393711	4.15859	-0.478466	-0.519768	0.478242	-0.30679	-0.222051	1.50437	-0.882122	-0.186585	-0.358083	0.0175021	-0.531337	0.734136	0.244313	0.372633	-0.226275	0.828251	0.330195	1.11568
	CON0288V0	0.896387	-1.03733	-0.351387	0.0898803	0.436388	-0.147384	0.10575	-0.459039	-0.160209	-0.378356	-0.389149	-0.48404	1.64269	-0.855259	-0.955747	2.66577	-0.973591	1.76752	-1.04903	0.302236	-1.15227	-0.484127	0.36202	-1.19891	-0.733462	-0.106285	-0.694744	-0.574165	0.147375	-0.375465	-0.549455	-0.707854	2.50659	-0.372728	-0.330731	0.554796	-1.06909	1.3503	-0.102636	0.287616	-0.402872	0.150523	-0.237722	1.55155	0.507751	1.60999	2.10221	-0.058272
	CON0295V0	2.5233	-0.584597	-0.674774	-0.555612	0.713209	-0.735441	-0.0288909	-0.223673	-0.249577	-0.935496	-0.535326	-0.366709	-0.101738	-0.362265	0.721968	2.84542	-0.882068	-0.116206	-0.576654	-0.269573	-0.799505	-0.34572	-0.126362	-1.05824	-0.251958	-0.586536	-0.595011	-0.439523	-1.2749	1.66644	0.018812	-0.485082	0.0270206	-0.362785	-0.194134	1.41631	-0.940959	-0.617763	-0.111027	0.0178313	-0.494245	0.462908	2.7778	2.51297	0.379641	-0.556486	0.629249	0.884576
	CON0296V0	2.73737	-0.726834	-0.615143	-0.575874	-1.09758	-0.736494	-0.0974598	-0.202733	-0.401191	-0.773896	-0.598751	-0.348862	0.0831366	0.838426	-0.582371	1.64697	-0.877525	-0.109249	-0.414312	0.0652254	-0.340799	-0.825256	0.515528	-0.73556	-0.468152	-0.406833	-0.616261	-0.408609	1.1523	3.1311	0.783555	-0.156943	1.92883	-0.313335	-0.239322	1.69843	-0.97152	-0.723349	-0.436577	-0.743873	-0.499152	0.656393	2.23568	0.359431	-0.396675	0.217235	1.80653	0.992003
	CON0298V0	2.08192	-0.196492	-0.240945	-0.789323	-0.478353	-0.726361	-0.271559	-0.185358	-0.0679147	-0.883494	-0.628153	-0.356118	-0.450146	-0.181169	-0.761651	1.26093	-0.669282	0.185874	-0.0718401	0.657982	-0.0693211	-0.913472	0.581304	-0.151212	-0.628125	-0.428154	-0.532768	-0.360939	-1.31436	0.773259	3.5281	-0.592302	1.22486	-0.386335	-0.00574314	1.16933	-0.889435	0.826746	-0.475417	-0.915833	-0.455057	0.26098	1.22134	0.643576	-0.368512	-0.515295	1.78296	-0.350389
	CON0299V0	1.91326	-1.07312	0.150591	-1.05256	-0.783999	-0.892849	-0.25805	0.117522	-0.0473301	-1.05984	-0.0756019	-0.265574	0.268187	-0.757936	-0.779612	0.663801	-0.444055	0.296497	-0.386494	-0.285961	-0.815149	-0.406555	0.00709963	-0.610148	-0.479397	-0.224915	-0.504054	-0.229603	-1.09132	3.51061	2.18119	-0.115	2.78735	-0.527354	-0.27676	1.6294	-1.02485	-0.616091	-0.723894	-0.777804	-0.412491	0.741202	0.535737	0.794751	-0.417168	1.87546	0.931641	-0.299162
	CON0300V0	2.2133	-0.951643	0.107051	-0.642796	-0.435022	-0.687939	-0.604008	0.0820383	-0.232447	-0.647403	-0.540955	-0.254772	-0.443461	0.0188019	-0.600282	0.405905	-0.972416	1.51542	-0.68171	2.3219	2.14698	-0.975317	2.39523	-0.274009	-0.625071	-0.315617	-0.663862	-0.424249	-0.750313	-0.166375	0.0915403	-0.363774	0.492003	-0.391485	-0.22342	1.19131	-1.0333	-1.16996	1.59528	-1.37553	-0.145121	-0.254631	1.5238	-0.0852592	0.0977752	1.22252	-0.0482556	2.27044
	CON1519V0	2.75917	-1.0358	-0.415535	-0.753456	0.80246	-0.756148	0.298574	-0.336624	-0.363725	-0.949114	-0.553566	-0.329243	-0.418972	-0.391691	1.42517	-0.0531151	1.21084	-0.455944	0.174351	-0.199652	-0.565538	-0.503813	-0.192933	-0.151392	-0.890217	-0.854078	-0.587529	-0.34638	-0.210964	2.46865	-0.420249	0.425386	2.28211	-0.30835	-0.119776	-0.103331	0.560227	0.109301	-0.607326	2.87942	0.453514	-0.536942	-0.360863	-0.768672	0.0110265	-0.883951	2.69812	-1.00202
	CON1520V0	0.636353	-0.984423	1.36604	0.0960737	-1.28818	-0.786869	-0.543226	1.34284	-0.556453	-0.735852	-0.432161	-0.54039	0.0951062	0.420582	0.0533238	0.6167	-0.066085	-1.15773	-0.302191	0.830663	0.785647	-0.828646	-0.248776	0.151758	-0.756568	-1.01358	-0.619469	-0.63864	0.505983	2.14952	-0.582909	-0.576911	0.25696	-0.544484	-0.372841	0.853104	-0.845199	-0.597596	-0.765784	-0.48408	-0.364248	3.42174	1.42348	2.26693	-0.543231	2.05198	0.653062	1.40846
	CON1522V0	1.10498	-0.411624	-0.0587004	-0.577095	-0.107865	-0.613782	-0.0331185	1.81727	-0.272414	-0.615104	-0.404414	-0.347995	0.834036	0.0526248	-0.137791	3.12269	-0.24583	0.160638	-0.770785	0.0911248	-0.529863	-0.419438	-0.76219	-0.833379	-0.662119	-0.750119	-0.475983	-0.374927	-0.896705	0.189749	-0.404627	-0.329281	-0.507649	-0.37439	-0.152849	0.308822	-0.193421	-0.378885	-0.452008	-0.674124	1.21701	3.11293	0.859291	1.14623	0.0741566	0.0627744	-1.46421	3.75401
	CON1523V0	0.235043	-1.05457	1.45798	-0.532912	-0.951843	0.30599	-0.674729	1.72371	-0.218698	0.854537	0.00308281	-0.0305411	0.642952	0.357347	-0.646358	2.47325	-0.830029	0.0659107	1.67653	-0.0510372	-0.982364	-0.759752	0.277503	-0.795715	-0.79752	-0.422637	-0.659746	-0.428144	-0.63496	-0.482018	-0.396152	-0.526486	-0.170606	-0.531201	-0.260902	1.55521	-0.888851	-0.51831	-0.657801	0.564595	-0.657156	0.102044	0.0681121	4.51452	-0.435478	-0.626418	0.64063	1.21323
	CON1524V0	1.03622	0.0598387	-0.323541	-0.66766	0.268751	-0.901635	0.305224	0.0976278	0.982039	-1.07769	-0.472774	-0.306216	-0.136571	-0.190695	1.28257	1.72501	-0.766921	1.33427	-0.475781	0.528157	0.925762	-0.331449	-1.70583	-1.24264	-1.20449	-0.609421	-0.881936	-0.583836	-0.741681	1.83156	-0.288098	-0.812866	-0.994327	-0.708031	-0.173848	-0.0955876	-0.377831	0.330259	-0.74264	-0.257323	-0.20997	2.22832	2.15892	1.21045	-0.111746	2.12608	0.527034	1.88748
	CON1529V0	2.13254	-1.23243	-0.120093	-1.0651	-0.547238	-0.48829	-0.345587	0.987316	-0.487099	-0.517866	-0.620004	-0.501722	2.59445	0.159995	-1.60844	0.372993	-0.797591	1.99585	1.13546	-0.309713	1.07179	0.00528411	0.0517544	3.03102	-1.02153	-0.447147	-0.756171	-0.366344	-1.13904	1.3942	0.74157	-0.574574	0.447402	-0.567569	-0.266685	1.50279	-0.859095	0.0104244	-0.73848	-0.969888	0.850228	-0.416572	0.367832	-0.626977	-0.274706	-0.146621	1.79118	0.0778092
	CON1533V0	2.19771	-0.229677	-0.933064	0.751506	-0.381723	-0.837846	-0.275682	-0.253298	-0.455373	-0.978657	-1.02007	-0.30088	-0.343492	0.0882557	0.279934	2.37636	-1.05959	2.0602	-0.638339	0.293469	-0.688264	-0.780775	-0.514095	-0.790018	0.00142964	-0.71796	-0.715273	-0.558019	-1.05154	0.411589	-0.0967834	-0.480228	-0.092784	-0.305798	-0.0664782	1.0205	-1.10423	1.44188	-0.0446011	0.95942	-0.340319	-0.102791	-0.610445	0.148035	-0.463783	1.53154	-0.0735417	-0.0562233
	CON1534V0	1.38169	-0.932846	-0.580639	0.0643852	1.37213	-0.762047	-0.239595	-0.097668	-0.444025	-0.945483	-0.760092	-0.446914	-0.68914	-0.587549	-1.07848	0.0555122	-0.890227	2.86119	-0.285983	3.44461	-0.229653	-0.62396	-1.06942	-0.660777	-0.343112	-0.592813	-0.633043	-0.452584	-0.720445	2.29811	-0.394281	0.304059	1.7688	-0.339388	-0.25416	0.557728	-0.93336	0.788208	0.0665129	0.502984	-0.255828	-1.01593	0.966268	-0.0985061	0.74316	-0.165269	0.439171	-0.246813
	CON1535V0	1.67139	-0.925569	-0.763503	0.0455775	-0.853553	-0.521665	-0.563418	0.695256	-0.426756	-0.71657	-0.455845	-0.485683	-0.117913	0.429453	0.218854	0.660805	-0.919202	1.95734	-0.601059	0.991564	0.384039	-0.681558	-0.681805	-0.735966	-0.677421	-0.638735	-0.658055	-0.379926	-0.917978	0.999342	0.271039	-0.336407	-0.243856	-0.39378	-0.33128	0.82681	-0.937759	-0.0424947	-0.363665	-0.400049	-0.539643	0.749412	1.7823	1.01045	-0.257071	4.63699	0.242726	0.930724
	CON2083V0	1.85688	0.294011	-0.709218	-0.635204	0.357031	-0.808371	0.0156599	-0.536131	-0.0927898	-0.667574	-0.401346	0.236287	-0.2919	-0.177826	-1.82396	3.26605	-0.884243	0.803578	-0.170386	0.585395	-0.990306	-0.741997	1.77287	-0.389648	-0.873647	0.490213	-0.476945	-0.366331	-1.61773	-0.396631	-0.237626	-0.498111	0.0447672	0.189396	-0.21676	0.517104	-1.00972	1.69243	-0.636933	1.1877	0.837621	1.7348	0.102904	0.373586	-0.354327	-0.291863	2.58524	-0.199237
	CON2097V0	0.240931	-0.322366	-0.519074	0.612467	1.26669	-0.571892	-0.292003	0.502522	-0.620471	-0.360748	-0.88677	-0.498877	-0.764781	-0.799008	-0.26863	0.579982	-1.12418	0.413859	-0.809911	2.40825	-0.143069	-1.17125	-0.725581	-0.59589	-0.338153	-0.805608	-0.81077	-0.662003	0.598545	3.86109	-0.587774	-0.20412	0.603678	-0.298064	-0.247879	0.2832	-1.20461	0.318611	-0.397506	0.150867	2.66978	0.488504	0.906443	0.374452	-0.471741	2.08125	-0.00259234	0.461049
	CON2099V0	-0.504198	-1.0396	1.27713	-0.369879	-0.890604	-0.519693	-0.625242	4.31087	-0.244472	-0.639326	-0.568575	0.262725	-0.14703	-0.239836	-0.592431	0.625554	-0.839987	1.18502	-0.258795	1.24938	0.831544	-0.866789	2.53643	-0.907463	-0.609635	-0.536092	-0.594585	-0.490122	-0.882357	0.479529	-0.331194	-0.555032	0.206316	-0.268612	-0.232914	0.940731	-0.897992	0.727113	-0.55711	-0.166476	-0.232928	-0.0329801	0.755204	0.320393	-0.402091	1.76343	1.84728	-0.518855
	CON2104V0	0.706874	-0.279357	0.0374676	-0.74455	-0.998952	-0.632013	0.109498	-0.000951423	-0.083222	-0.335395	1.00779	-0.22653	1.1153	-0.144709	-1.77622	0.281868	-0.9816	2.44885	-0.157253	-0.337101	0.262567	-0.434201	1.32717	0.766019	-0.962029	1.24297	-0.708307	-0.580681	-1.18755	0.0155034	3.70904	-0.55843	2.07176	-0.562564	-0.330598	1.3961	-1.07728	-0.491936	-0.721204	-0.756043	1.14963	-0.242851	-0.61471	0.367127	-0.463632	-0.263544	-0.288683	1.08388
	CON2107V0	2.23936	-0.571621	-0.541408	-0.691169	-0.387333	-0.702766	-0.373572	0.850841	-0.37166	-0.772123	-0.776945	0.151763	-0.386809	-0.335231	-0.839002	3.6228	-0.93519	0.874304	-0.898925	0.48101	0.234461	-0.904059	-1.03138	-0.781534	-0.601834	-0.725091	-0.636306	-0.50487	-1.20665	0.746041	-0.515229	-0.327479	0.272356	-0.286566	-0.233938	0.338329	-1.0128	2.24458	-0.273562	0.69394	-0.06687	1.22235	0.406777	1.70978	-0.00328415	1.54044	0.704707	0.224764
	CON2109V0	1.68992	-0.966953	-0.692595	-1.0575	0.296538	-0.788411	-0.126528	0.992155	0.166861	-0.847644	0.439467	0.863859	0.28651	-0.115572	-1.85824	2.42202	-1.03399	2.20256	-0.824002	1.63768	-0.208879	-0.386183	1.97501	0.426735	-0.946528	0.99256	-0.706639	-0.496146	-1.50031	-0.472241	-0.579871	-0.0321089	-0.748476	-0.501383	-0.238904	1.41236	-1.13575	0.569147	-0.420047	0.179007	-0.322105	0.144877	0.741463	-0.219837	0.558685	0.11753	-0.00296772	0.977564
	CON2110V0	0.511718	-0.612249	0.0602786	-0.622713	-0.602622	-0.370234	-0.354358	1.43077	-0.448087	-0.0466389	-0.623533	0.426814	0.295362	-0.43446	-0.969607	0.89904	-0.993716	0.917574	-0.898897	0.616639	1.96084	0.188482	1.76273	-0.326512	-0.441888	-0.536305	-0.714848	-0.59272	-1.43094	0.236752	-0.602397	-0.737688	-0.46247	-0.0159464	-0.342029	0.603385	-1.08799	-0.34409	-0.520241	-0.955123	1.53662	0.29774	3.67125	0.201414	-0.2691	-0.115865	0.571459	-0.730926
	CON2113V0	0.50566	-0.727577	0.371404	-0.601318	-0.818438	-0.383641	-0.450222	0.911137	-0.521689	-0.186188	-0.820843	-0.397316	0.279347	-0.376392	-1.72266	0.7952	-0.615463	0.635003	0.176811	-0.244612	1.79515	-1.18588	1.32576	1.46061	-0.975117	-0.996384	-0.776152	-0.567337	-1.18158	-0.650374	-0.020929	-0.440423	-0.516524	-0.186984	-0.233647	-0.767688	-0.906695	1.35134	-0.778036	-0.810877	2.45406	2.0155	3.14731	0.53984	-0.57274	1.96436	-0.379723	-0.345323
	CON2115V0	0.644011	-0.516101	0.360854	1.01472	-0.490524	-0.509126	-0.382557	0.336235	-0.255221	-0.694276	-0.277442	0.183623	-0.609901	-0.682394	-0.798143	0.7597	-0.788767	0.867559	0.263026	0.398029	-0.407147	-0.324619	-1.08609	0.572086	-0.412861	-0.639953	-0.522544	-0.327026	-0.864662	4.27063	0.560742	0.0963056	1.14311	-0.414178	-0.226129	0.034629	-0.868838	-0.836508	3.66628	-0.99553	-0.413082	-0.51587	-0.214023	0.981736	-0.279139	0.509786	0.477084	1.72783
	CON2121V0	2.12229	-0.608683	-0.494179	-0.759289	-0.261571	-0.63835	-0.356812	0.837687	-0.391786	-0.710002	-0.584212	-0.232459	1.27781	-0.177834	-1.58952	2.7401	-0.927584	2.08514	-0.668239	1.62701	-0.0592712	-0.70348	0.741213	-0.339518	-0.851982	0.126747	-0.634525	-0.495962	-1.40912	-0.067119	-0.474263	-0.358253	-0.439798	-0.35606	-0.23993	0.707446	-0.994292	0.429673	0.372126	-0.526815	-0.326502	2.14771	1.51659	1.61526	-0.402145	0.261028	1.73797	1.3247
	CON2122V0	1.78035	-0.410274	0.0879618	-0.452821	-0.28618	-0.507029	0.469127	1.13657	-0.322328	-0.881234	-0.726072	-0.37786	-0.40732	-0.109403	-1.53005	3.48075	-0.817764	2.36328	-0.182958	0.650992	-0.437897	-0.861098	0.836492	-0.283255	-0.706064	-0.18794	-0.508174	-0.398019	-1.44806	0.0175764	-0.2585	-0.135601	-0.377792	-0.0667947	-0.0466785	1.39515	-0.95181	0.411259	0.688913	-0.134095	-0.183495	0.660535	0.19616	0.0628705	-0.296396	-1.0033	2.91509	-0.24139
	CON2126V0	0.450293	-0.453585	0.458716	-0.493702	-0.336917	-0.630507	-0.171472	1.01861	-0.406529	0.296252	-0.620466	-0.458636	-0.47039	-0.691306	-1.07743	0.967418	-0.790968	0.953802	-0.694122	0.729651	1.16498	0.365193	2.1237	-0.489152	-0.616015	-0.101598	-0.576248	-0.442852	-0.670905	-0.290641	-0.449165	-0.418256	-0.560822	-0.380818	-0.279311	0.563285	-0.856836	-0.417066	0.862409	-0.49351	-0.172822	-0.159111	-0.0149027	-0.0122943	5.07936	-0.496969	0.639891	0.0365668
	CON2127V0	1.25076	-0.789908	0.640045	-0.0608911	-0.564523	-0.621263	-0.449588	0.748357	-0.370271	-0.418349	-0.60786	-0.177042	-0.336733	-0.711149	-1.23646	1.07542	-0.837603	2.24681	0.345611	0.531922	1.3128	-0.443565	-1.15637	-0.781499	-0.697085	-0.159894	-0.574651	-0.366336	-0.902673	2.78983	-0.018816	0.0436767	0.726	-0.267193	-0.132294	-0.194452	-0.913693	-0.761288	4.38346	-0.986136	-0.257867	-0.0125118	-0.0929807	-0.326381	-0.280892	-0.316863	-0.139973	0.210291
	CON2128V0	1.09727	-0.426977	0.327379	-0.665132	-1.36432	-0.365958	-0.117681	0.428671	-0.157094	-0.472118	-0.0457276	-0.133466	0.171178	0.0510602	-0.0238301	2.18767	-0.923101	-0.235163	-0.237147	-0.148373	-0.700178	-0.868481	0.128649	-0.891946	-0.366481	-0.55063	-0.658722	-0.538522	-0.737184	0.912806	0.706716	-0.358135	-0.338274	-0.379101	-0.234633	0.494928	-0.992699	0.54704	-0.427244	-0.484455	0.0473998	2.2634	0.618607	5.07165	-0.457778	1.01262	1.21835	0.208592
	CON2129V0	1.15179	-1.00773	-0.232412	-0.790882	0.47764	-0.810449	-0.535734	2.4348	-0.307856	-0.734295	-0.640269	-0.529543	-0.212489	-0.445115	-1.47618	1.17839	-0.972396	-0.447793	2.17768	-0.402961	0.221795	-1.17692	0.461929	0.812356	-0.833161	-0.348431	-0.679677	-0.458332	-1.4521	-0.359263	2.4915	0.591234	0.17471	-0.404467	-0.228031	0.656054	-1.02627	0.342446	0.0508342	1.0885	-0.425727	1.47022	0.576529	0.360368	0.356423	1.72128	1.58139	-0.118978
	CON2853V0	2.24712	-0.357265	-0.563727	-0.507834	-1.33737	-0.798334	-0.271015	0.306071	-0.428481	-0.738986	-0.771431	-0.453995	-0.602661	-0.630602	-1.60111	2.63673	-0.974263	0.223458	0.00628064	0.154584	0.461439	-0.894566	1.61685	-0.503335	-0.78962	-0.648533	-0.654976	-0.501153	-0.946133	-0.290244	0.0305494	2.26871	-0.543869	-0.342026	0.0135802	0.402653	-1.05511	-0.0385521	0.527389	-0.614934	2.29634	1.68198	0.585243	1.57916	-0.0358678	1.52868	0.850465	0.772337
	SLE0134V0	1.81474	-0.328976	-0.669089	-0.606863	0.664383	-0.849245	-0.33156	-0.24047	-0.524009	-0.742298	-0.827988	-0.565751	-0.774359	-0.331825	-0.980298	0.362739	-0.982981	0.477944	0.00883646	0.78549	-0.399288	-0.605344	1.99397	0.556412	-0.36258	-0.593836	-0.669505	-0.503456	-0.252904	-0.616087	2.00129	0.717507	1.23517	0.859451	0.452426	0.882736	-0.999882	0.167134	-0.714502	-0.244247	2.11185	0.417803	-0.837158	0.53088	-0.430828	-0.800409	1.23767	-1.09631
	SLE0134V1	1.58578	0.135179	-1.05111	-0.651625	0.896481	-0.836822	-0.302575	-0.234988	-0.551574	-0.658145	-0.489876	-0.562823	-0.811155	0.796717	-0.733091	0.510259	-0.976919	0.231841	-0.130884	0.43578	-0.417031	-0.664708	2.54017	0.371691	-0.656718	-0.0433859	-0.682398	0.0567004	0.233218	-0.719601	1.20234	0.263833	0.49128	-0.351703	-0.068849	1.15721	-1.01581	-0.529013	-0.739963	-0.768992	1.45549	2.19889	-0.594126	0.203963	-0.455611	-0.488442	0.878571	-1.08874
	SLE0134V3	1.95948	-0.114746	-0.919044	-0.517453	0.311926	-0.807615	-0.351515	-0.264869	-0.502784	-0.724556	-0.230214	-0.388895	-0.764717	-0.847732	-0.683873	0.542351	-0.983593	0.0711165	0.0534483	0.74188	-0.396311	-0.960415	2.39586	0.698934	-0.827308	0.265842	-0.68936	-0.211448	-0.0596354	-0.604383	1.79795	0.688644	0.622418	-0.435679	-0.190924	1.49805	-0.964309	-0.622059	-0.66095	-0.571362	0.276131	1.00102	-0.382127	0.794573	-0.300029	0.0760207	0.789089	-0.940243
	SLE0137V0	-1.13245	1.5172	-0.627642	-0.679696	1.49119	3.09053	-0.425951	-0.411351	0.264282	0.0310886	0.0233718	-0.208434	-0.4646	-0.202542	1.36948	0.442019	0.218459	-1.03587	-0.812882	-1.17475	-1.25068	1.0037	0.119539	-0.355571	0.822244	1.87368	0.319833	-0.362914	1.35636	-0.777237	-0.376713	0.209328	-0.285865	-0.525765	-0.292812	0.736386	-0.956863	2.65533	-0.33039	-0.371299	-0.419012	-0.803705	-0.829894	-0.336838	0.035527	-0.734401	0.0498352	2.07894
	SLE0138V0	1.15643	0.251414	-1.03027	0.44753	-0.0150409	-0.511998	-0.375036	0.435626	-0.494514	2.04486	-1.09155	-0.52691	-0.772219	-0.435907	-0.497924	1.04862	-0.992715	1.98186	-0.823765	0.263227	0.149122	1.43269	4.04704	-0.616272	-0.603516	-0.32002	-0.643445	-0.523233	0.77401	-0.587351	-0.572872	-0.325811	-0.648481	-0.398259	-0.263828	1.40316	-1.09827	1.06969	-0.171863	-0.0899962	-0.345437	0.0567447	-0.309028	-0.293931	-0.31516	-0.540496	0.540346	0.403022
	SLE0138V3	0.908496	-0.777374	-0.896923	-0.165398	-0.214735	-0.554345	-0.0541017	1.18947	-0.480062	3.1623	-1.03797	-0.522873	-0.613066	0.702626	-0.516612	0.990762	-0.940909	1.58523	-0.821664	0.654382	-0.00959323	2.1354	3.08843	-0.923233	-0.74527	-0.19228	-0.629231	-0.519595	0.380871	-0.659468	-0.547533	-0.598055	-0.733333	-0.28603	-0.282871	0.952311	-1.04275	0.499869	0.868278	-0.698583	0.109789	-0.256459	-0.344487	-0.495691	-0.253952	-1.1112	1.10122	-0.709406
	SLE0139V0	-0.891274	-0.311179	0.409896	-0.023903	-0.213618	0.320033	-0.875755	0.546162	0.0883295	2.92385	0.996286	1.18445	-0.510741	-0.914782	0.225022	-0.168365	-1.04162	2.24931	-0.54918	-0.47733	-0.87667	2.5124	-0.513294	1.12448	-0.209277	1.76247	-0.72831	0.542771	-0.575595	-0.853805	-0.291823	0.43754	0.203935	0.0241504	-0.0186355	2.11325	-1.12317	-1.24818	-0.517639	-0.295041	-0.0989559	0.746312	-1.1511	-1.06673	-0.524821	-0.940893	-0.180816	2.08109
	SLE0139V1	-0.515055	-1.53716	-0.483645	-0.853799	0.476275	-0.643829	-1.01213	0.00865435	1.87687	-0.280594	2.21604	3.19765	-0.963999	1.55606	-0.469328	-0.474859	-1.08029	0.7	-0.290717	-0.538054	-1.00384	1.5588	0.476429	2.31276	-0.275842	1.19496	-0.767667	0.0322929	-0.376867	-0.959811	-0.0175319	0.949893	0.858045	-0.326566	-0.344196	0.596197	-0.784494	0.0926218	-0.878332	0.962387	-0.712223	1.02714	-0.169492	-0.914206	-0.480457	-0.70727	-0.648857	1.31647
	SLE0140V0	-0.531767	0.191926	-0.863166	-0.527856	0.301189	-0.524377	3.57647	-0.394617	-0.326306	-0.567786	-0.631037	-0.339145	-0.465959	4.85057	1.63677	1.1321	-0.564591	-0.770347	-0.643767	-0.794014	-0.463612	-0.675769	-0.346094	-0.743043	0.155528	-0.570636	-0.425679	-0.343602	0.963772	-0.0395709	-0.37892	-0.444843	-0.419907	-0.291517	-0.203143	0.8969	-0.621237	-0.246224	-0.391528	-0.0133238	-0.382302	0.17907	0.631093	-0.152841	-0.242532	1.43025	-0.44103	0.425574
	SLE0141V1	1.83702	1.39253	-0.183753	0.598696	-0.224208	-0.734938	-0.713722	-0.673243	-0.174638	-0.637139	-0.337703	0.0957812	2.65607	-0.617967	1.28588	3.49051	-0.96272	-0.987164	-0.859457	-1.02399	0.473114	0.539679	-0.327639	-0.505629	-0.0061942	0.268144	-0.564624	-0.395521	-0.372895	-0.449917	-0.299921	-0.492579	-0.398952	-0.457658	-0.170861	2.63775	-1.17593	-0.791817	-0.619546	-0.327226	0.655138	-0.342355	0.490561	-0.911024	-0.38461	-0.0730616	1.31665	0.936873
	SLE0141V3	-0.798643	-1.07446	1.63248	0.336618	-0.56215	-0.266916	-0.456834	-0.385805	-0.259307	-0.461446	0.321132	0.217066	0.852064	1.10945	-1.32158	-0.203911	-0.921211	-0.313636	-0.831444	1.49657	1.12033	0.0971467	0.576788	-0.278428	-0.592404	1.54713	-0.699159	-0.251059	-0.483961	0.110636	-0.433628	-0.716279	-0.524576	5.22519	0.367731	0.350126	-0.975547	0.530446	-0.6728	-0.127144	1.06545	0.434313	-1.06139	0.0483873	-0.532178	0.17479	0.653435	-0.742635
	SLE0142V0	-0.617289	-0.500029	0.320723	1.15723	0.212774	-0.313486	-0.423834	-0.530698	-0.0262788	-0.402547	-0.196776	-0.236504	4.3531	-0.558274	-0.602757	-0.302897	-0.618456	-0.197865	-0.584757	-0.360721	1.29918	-0.345846	-0.459673	-0.631141	-0.332072	1.32122	-0.422525	3.95722	-0.521871	-0.324461	-0.410215	-0.462974	-0.482375	-0.0202693	-0.146076	0.487926	-0.57776	-0.261535	-0.0824202	1.06231	-0.286999	-0.873955	-0.541904	-0.686718	-0.0692333	-0.494276	-0.232104	-0.920582
	SLE0142V1	0.689365	-0.263861	0.325792	0.319227	1.45829	-0.314865	-0.706476	-0.88165	-0.014229	-0.647379	-0.665133	-0.403756	1.22854	-0.741236	0.145837	0.354716	-0.401781	1.38718	-0.866712	-0.15073	4.29339	1.01745	-0.821288	-1.00806	-0.478829	-0.27212	-0.371294	-0.503991	-0.288133	-0.175504	-0.51916	-0.611257	-0.652153	-0.237089	-0.153221	-1.07616	1.0004	-0.457659	1.17233	0.504076	-0.318587	-0.393966	0.032316	-0.622164	-0.317669	-0.989123	-0.326307	-1.59907
	SLE0142V3	1.29115	-0.622651	0.17383	-0.546594	0.584294	-0.235312	-0.781436	-0.853779	-0.305704	-0.542251	-0.459106	-0.487459	1.50196	-0.278635	0.0502638	-0.204986	0.0633787	0.310125	-0.907931	0.0317121	3.39528	0.675349	0.522792	-0.88491	-0.536341	-0.558807	-0.340265	-0.384775	0.158017	-0.345764	-0.581536	-0.636248	-0.733229	-0.452051	-0.301299	-1.17252	0.7798	0.786484	-0.550985	0.721932	-0.429449	1.08209	0.889611	-0.167233	-0.474149	0.233917	-1.62145	-1.52955
	SLE0143V0	-1.07671	-0.648174	0.719561	-0.7026	-0.918991	1.32899	0.984763	-0.407526	0.63505	0.0114378	-0.187782	0.292158	0.87767	0.923128	-0.916872	-1.08635	0.6809	-1.32316	3.27792	0.735834	-1.01362	-0.382862	-0.0588468	0.00382296	-0.894353	-0.257991	-0.57948	-0.142946	0.09773	-0.872821	0.965374	0.0549743	-0.313238	0.32585	0.869819	0.123963	-0.593747	2.3189	-0.819229	-0.245495	-0.623625	0.506983	-0.217137	-0.253132	-0.618649	2.57243	-0.108977	1.05308
	SLE0147V0	0.677294	1.15355	-0.762261	-1.12444	1.31752	-0.472355	0.791743	0.17928	-0.59512	1.11935	-1.40122	-0.705223	-0.480691	-1.12598	0.351636	-0.124173	-0.276966	1.12788	-0.95324	2.58589	2.05125	-0.53021	1.53082	-1.05732	-0.895426	-0.444199	-0.732457	-0.763686	-0.344988	1.75859	-0.808676	-0.273496	-0.876319	-0.482076	-0.380936	1.06997	-1.18044	1.92105	-0.777887	0.671815	-0.776494	0.339095	1.61785	-1.06609	-0.601681	0.694682	1.06385	-0.528407
	SLE0147V1	0.452757	0.425418	-0.786847	-0.880059	2.23935	-0.55384	0.594004	-0.578054	-0.635791	1.99835	-1.31335	-0.689727	-0.609273	-0.0561152	0.30423	0.603749	-0.720686	1.30486	-1.02655	1.98883	0.911686	-0.734058	0.498793	-1.08312	-0.381122	-0.953158	-0.723606	-0.702431	-0.282632	1.96695	-0.782422	-0.476234	-0.87311	-0.581022	-0.34284	0.917238	-1.25776	0.845042	-0.161691	0.189383	-0.558581	-0.157318	2.99666	-0.896743	-0.475463	1.29969	0.739448	-1.08759
	SLE0147V3	1.12873	0.638051	-1.12577	-0.882825	2.47243	-0.727393	-0.22247	0.258881	-0.582833	1.31742	-1.23567	-0.610339	-0.281014	-0.124118	0.476452	0.989667	-0.980147	1.36167	-0.998995	1.81169	1.41192	-0.855924	1.14371	-1.14922	-0.509386	-1.0057	-0.714935	-0.677499	-0.632868	2.01101	-0.703288	-0.517049	-0.846528	-0.482695	-0.318975	1.74247	-1.25169	0.350777	-0.520945	-0.0148123	0.0156231	-0.578456	1.38082	-1.01691	-0.297403	1.12058	0.778994	-0.928956
	SLE0148V0	-0.962305	-0.480583	-0.391134	1.33531	-0.262741	0.631835	-0.509872	1.00033	0.953505	0.329347	2.36923	0.290718	-0.564851	0.175404	2.12756	-0.73073	0.207236	-1.33676	0.258201	-1.05934	-0.195304	0.154651	-0.690494	0.167872	0.354378	0.435041	-0.293845	1.31515	2.21621	-0.594417	-0.0635701	-0.25841	-0.477683	-0.334519	-0.147384	-0.95005	2.16655	-0.998969	0.00401803	-1.06381	-0.345304	-1.09374	-0.907291	-0.817317	-0.245309	-0.292896	-1.17524	3.09436
	SLE0150V0	-0.99042	-0.162281	2.06988	2.38755	-0.594277	0.0199505	-0.594791	-0.186285	-0.137651	-0.606403	0.0647353	-0.300322	1.02483	-0.306891	2.09548	0.0630839	-0.534327	-0.902437	0.445662	0.157164	0.128327	-0.999363	-0.374824	1.10005	-0.0722808	-0.416688	-0.430257	0.00516127	-0.580742	-0.0690768	-0.190962	-0.176316	-0.115893	-0.101646	-0.115631	-0.00427834	-0.500663	-0.982468	3.7511	-1.0553	0.408174	-1.26811	-0.913691	-0.85913	0.0720364	-0.591971	-0.890594	0.357493
	SLE0313V0	-0.0301976	1.92241	-0.457886	-0.663499	0.575642	-0.467926	0.948156	-0.665606	-0.481063	-0.168684	-0.321776	-0.458878	0.532695	-0.437629	-0.147855	-0.986276	1.41341	-1.13295	-1.15304	-0.535848	0.667806	2.49873	0.658407	-0.984685	0.391175	-0.736215	1.5685	-0.602623	1.50358	2.02487	-0.669192	-0.786988	-0.808907	-0.417661	-0.310354	-1.03886	1.62001	-0.720289	-0.647597	1.00028	-0.478424	-0.338447	0.0395827	-0.763954	-0.321187	-1.21859	-1.25679	-0.906984
	SLE0366V0	-0.077438	2.23064	-1.4779	-0.982217	1.87689	-0.962884	2.37224	-1.29151	0.361765	-0.888595	0.28266	-0.238113	-0.494397	1.53728	0.286439	-1.26433	1.13684	-1.0178	2.00448	-0.0430309	-0.824205	1.42063	-0.225292	0.121303	0.174859	0.404366	0.00633198	-0.353194	-0.869639	1.23791	-0.0733135	-0.727993	-0.832064	-0.6268	-0.266827	-0.754812	1.51321	-0.551791	-0.819339	-0.96659	1.56408	0.737578	-0.0277006	-1.26584	-0.689419	-0.339109	0.494451	-0.921506
	SLE0366V1	-0.842089	-0.916579	-0.630046	0.353745	-0.398391	-0.604005	-0.562	-0.500112	4.92262	-0.875094	-0.280163	0.288955	-0.524281	0.113664	-0.154562	-0.652622	-0.00159619	-1.03843	3.98167	-0.565106	-0.746672	-0.280197	-0.936704	0.195037	-0.0521696	0.612875	-0.10897	0.451838	-0.325835	-0.247108	0.58253	-0.246353	-0.170957	-0.359355	0.0282099	-0.47195	0.697262	0.614375	0.0921623	0.0924389	-0.465007	0.162728	-0.269804	-0.544135	-0.00668253	-0.33627	0.279865	-0.592202
	SLE0366V3	-1.22739	-0.640494	0.564042	-0.0127751	-1.39156	-0.497687	0.519081	-0.674373	1.04806	-0.320801	-0.261063	3.44084	-0.00386987	3.61641	-0.0511133	-0.674276	-0.891828	-0.746974	1.40799	0.652103	-0.674629	-0.338635	-0.776415	0.176707	-0.307046	0.932083	-0.646885	-0.0340063	-1.04322	0.2671	0.125525	0.812	-0.355332	0.210543	0.165693	0.80749	-0.96824	-0.355896	-0.45235	-0.949982	0.0649796	-0.37812	1.62849	-0.617118	-0.500477	1.72138	0.800929	-0.850529
	SLE0373V0	-0.43483	1.14467	1.14252	1.10479	-1.61036	-0.496825	0.98821	0.797354	-0.355236	0.19551	-0.298371	-0.357953	-0.595622	-0.29651	0.489526	1.13389	-0.988073	2.34667	-0.956229	0.850728	3.2359	0.604113	-0.783991	-0.724938	-0.546053	-1.05201	-0.624251	-0.490154	0.0803404	0.343498	-0.538021	-0.240332	-0.247459	0.279242	-0.13181	2.78186	-1.05566	-1.16574	-0.161278	-1.22576	0.0942211	0.0511296	-0.985655	-1.08295	-0.289357	-0.488258	-0.608161	0.73151
	SLE0373V1	0.687802	-0.933093	2.14138	-0.86441	-0.321506	-0.197127	-0.885152	0.799882	-0.190779	-0.974454	-0.116647	-0.00646564	-0.188777	0.0219441	0.85772	0.590398	-1.20955	0.230059	-1.01788	0.646223	3.42986	0.0884118	1.23665	-0.775347	-0.617587	-0.745087	-0.835439	-0.522787	0.0176896	0.138896	-0.677367	0.202929	0.248753	-0.194082	-0.342979	2.14751	-1.26791	-0.284892	0.119502	-1.36065	-0.1916	0.393731	-1.27118	-0.558151	-0.437452	2.36566	-1.19702	-0.00156185
	SLE0373V3	0.388806	0.394293	0.0780492	-1.1026	1.04333	-1.06095	1.57258	0.110048	-0.172933	-1.05515	1.0938	-0.190401	-0.909529	-0.916626	0.0853313	1.30353	-1.52982	1.83112	-1.26257	1.37373	2.80681	1.0348	-0.455244	-1.06458	-0.243102	-0.157993	-1.0306	-0.684696	0.493841	-0.418644	-0.902953	0.307108	-0.191734	0.168789	-0.0693214	-0.138013	0.154674	1.38477	0.509701	-0.816853	-0.685213	-0.0736432	-0.894954	-0.729108	0.37759	1.62431	1.91226	0.093631
	SLE0377V0	-0.637074	2.33439	-0.70891	2.77487	-0.229886	-0.324026	-0.235479	-0.671448	-0.131869	0.0718857	-0.0785359	-0.325131	0.928068	0.256882	0.985615	-0.611797	2.04974	-1.32547	1.11495	-0.993357	-1.05118	1.65044	-0.694649	0.504786	-0.418	-0.394721	-0.191065	-0.17031	-0.188768	-0.574742	-0.257628	0.019956	-0.25629	-0.336011	0.00796684	0.640914	0.519841	-0.456847	-0.421904	0.797042	-0.352365	-1.35935	-0.972285	-0.92204	-0.100213	-0.570484	-0.879951	1.23925
	SLE0378V0	-1.07407	1.00939	1.1296	3.51722	-0.655723	-0.361079	-0.443698	-0.140573	-0.23233	0.257067	-0.310965	-0.180667	0.342934	-0.430354	0.579044	1.96504	0.290539	0.199116	-0.489438	-0.746487	-0.758613	1.64593	-0.806094	-0.735217	-0.452987	-0.871663	-0.216087	0.216017	0.114775	-0.485555	-0.276844	-0.365232	-0.287046	-0.188552	-0.0063045	0.703823	0.0374188	-0.844464	-0.0554966	-0.862949	3.52729	-1.11867	-0.643444	-0.796964	-0.150737	-0.592667	1.54295	-0.707165
	SLE0378V1	0.885346	0.734732	1.01872	0.0614013	1.15171	-0.60732	-0.983044	0.321509	-0.351137	-0.386712	-0.0680429	-0.428248	0.218439	-0.677122	-0.0469458	3.25258	-1.11102	-0.0889197	1.21092	-0.869327	-0.657005	-0.679272	-0.495132	-0.0478727	0.144329	-0.420362	-0.567628	-0.386056	0.0949805	-0.811869	-0.152622	-0.452185	0.183337	0.0578678	0.00891053	2.45613	-1.31421	-1.31685	1.00679	-0.910907	0.437035	0.101425	0.129917	-1.02159	-0.434537	-0.0167885	0.407674	-0.854002
	SLE0378V3	-0.869577	0.989379	-1.14963	-0.618902	1.28233	-0.354634	1.85241	-0.677189	0.688082	0.0240994	1.26934	0.10689	-0.616845	1.62293	-0.85751	-1.05344	2.56455	-1.10495	1.98229	-0.934049	-1.33339	-0.233239	0.249744	-0.885926	-0.486227	1.49478	0.189986	0.0685853	0.747784	-0.701772	-0.11697	-0.276855	0.340548	-0.296951	-0.292188	-1.42244	2.08766	-0.0342841	-0.48528	-0.902621	-0.661925	-0.395719	-0.219573	-0.772102	-0.272871	0.493287	-0.608571	0.117503
	SLE0382V0	0.122586	0.834327	-0.797632	-0.264707	-0.039067	-0.251769	0.0613747	-0.705042	-0.177211	-0.0971293	0.0722849	-0.418452	-0.0717621	0.0768173	-0.811205	-0.778849	0.261852	-0.100892	-0.334331	-0.284686	-0.665457	1.78073	0.587979	-0.100001	-0.531788	4.90855	0.217023	-0.109388	0.13777	-0.606735	-0.498653	-0.0854733	-0.604085	0.0202308	-0.254975	-1.04761	0.29287	-0.286458	-0.600512	2.97531	-0.499706	-0.884774	2.36748	-0.626917	-0.45757	-0.0292477	-0.379345	0.523902
	SLE0383V0	-0.118094	1.98256	-1.00863	0.558432	4.25354	-0.469744	-0.487877	-0.840321	-0.409891	-0.531745	-0.874684	-0.396352	-0.620366	-0.48952	1.68423	-0.03779	-0.377678	-0.374504	-0.394855	0.213818	1.34055	-0.914811	-1.09396	0.651002	1.04234	-0.920276	-0.319497	-0.42122	-0.254561	1.31892	-0.286774	-0.288835	-0.312748	-0.47932	-0.165629	-0.350862	0.695814	-0.609199	0.0282661	0.38871	1.30797	-0.981375	0.241647	-0.536078	-0.382846	-1.00788	-0.558171	-0.0406562
	SLE0384V0	0.636635	0.950378	-0.908168	-0.572464	-0.196804	-0.232403	2.74359	-0.830433	-0.197216	-0.505356	0.280939	-0.270568	-0.488143	1.00574	0.819617	-0.829756	4.49164	-1.16981	-0.893554	0.50909	-0.784462	-0.63634	-0.160709	-0.668228	-0.479689	-0.161431	0.299441	-0.486637	-0.329477	-0.196196	-0.476996	-0.426411	-0.0800178	-0.374763	-0.224969	-1.4165	1.81111	1.52569	-0.617744	0.590422	-0.576556	-0.842721	-0.704079	0.928459	-0.235646	-1.15438	-0.852641	0.650666
	SLE0384V1	1.66335	1.63834	0.457454	-1.02923	-0.557364	-0.805434	-0.928878	-0.483791	0.0371259	-0.587318	0.702216	0.300283	1.22919	-0.0602746	2.96161	1.74953	-0.805508	-0.901208	-1.28055	1.41565	-0.470472	-0.845235	-1.65537	0.283717	-0.212873	1.27563	-0.761197	-0.0841717	-1.69423	-0.099091	-0.659012	-0.458627	0.374087	-0.573475	-0.31428	0.946863	0.0198899	0.01077	0.422782	-0.868365	-0.453018	-1.81197	0.663392	-0.795528	-0.555471	-0.346483	-0.74946	-0.18355
	SLE0384V3	1.21027	0.0317346	0.665868	-0.637058	-1.31727	-0.25188	-0.678992	0.699667	-0.196574	0.176262	0.621728	-0.225846	0.735328	-0.715288	1.46213	0.762356	-0.138562	-0.722923	-0.766877	1.94659	-0.0878667	-0.557744	0.0269054	-0.29972	-0.464581	-0.256645	-0.476557	-0.303046	-0.67485	0.166576	-0.399408	-0.369795	-0.18656	-0.121542	-0.199914	1.04715	-0.379497	-0.0761418	-0.504823	-0.0905252	0.957978	-0.514512	-0.11633	-0.476727	-0.249907	-0.466575	-1.23277	-1.74483
	SLE0394V0	-1.08846	2.8651	-0.0810725	2.26728	-0.15262	-0.424704	0.213476	-0.0893667	-0.342788	-0.0518046	-0.647671	-0.321262	-0.250794	1.16472	1.45074	0.0587756	0.272599	0.0601289	1.47812	-0.57577	-0.147875	-0.585433	-1.33952	1.40288	-0.70894	-1.08632	-0.479457	-0.31429	-0.990862	-0.117622	0.278545	-0.375059	0.608459	-0.302192	-0.154255	1.27036	-0.671356	-1.00498	-0.363073	-1.03914	2.68421	-1.26258	-0.950086	-0.882069	-0.0891472	-0.715043	-0.701687	0.298961
	SLE0404V0	-1.02861	-0.93491	-0.568257	-0.434513	0.509746	0.591594	-0.600764	-0.258183	0.952027	2.40771	0.473221	-0.0760288	-0.587881	-0.63336	-0.0766506	-0.638422	0.421919	0.232881	-0.692079	-1.02904	-0.961073	0.523211	-0.656826	-0.7997	-0.672258	-0.0347743	1.77109	0.32711	1.31381	-0.639523	-0.476868	2.47768	-0.613629	-0.366754	-0.326742	-0.863487	0.244838	0.694301	-0.538494	-0.665498	0.459188	-0.507257	-0.0614191	-0.345721	0.465818	0.332009	-0.769781	-1.0672
	SLE0428V0	-0.697503	-0.814197	-0.168836	-0.746799	-0.655979	1.11043	-0.724806	1.64188	0.0973353	2.16608	0.709437	-0.0544009	-0.0744575	-0.31229	0.556762	-0.797831	1.44151	-0.625044	-0.717148	-0.602552	0.0145896	-0.700916	0.188215	-0.985466	0.849132	-0.343016	0.577889	-0.265515	-0.679472	0.261618	-0.380738	-0.613974	-0.350385	-0.370333	-0.317715	-0.87006	0.561367	-0.324222	-0.346172	0.317401	-0.173446	-0.35904	2.42636	-0.236991	-0.177326	-0.250623	-1.94672	-1.37478
	SLE0847V0	-0.756315	-0.584388	-0.00110074	-0.667415	-0.545652	0.636757	0.115228	-0.0940802	-0.36209	4.66518	1.21603	-0.439033	0.72351	-0.201951	0.0472001	-0.762267	2.10092	-0.582694	0.151554	-0.516202	-0.700854	-0.909299	0.281982	-0.183507	-0.389492	-0.137848	-0.1341	-0.211617	0.333754	-0.486936	-0.332733	-0.495187	-0.606138	-0.212198	-0.268735	-1.08158	0.346772	2.27838	-0.542028	0.165388	0.235763	-0.751261	-0.787873	-0.258818	-0.451452	0.151074	-1.02669	-0.492652
	SLE0848V0	2.83099	0.211087	-1.00194	-0.643559	-0.549544	-1.23631	1.24946	-1.24831	-0.61669	-1.46171	-0.924769	-0.482648	0.678095	0.899891	-0.301257	0.301646	-0.708885	1.6904	0.171436	1.58101	0.785522	0.55322	1.16914	-0.685673	-0.832817	-0.630064	-0.857666	-0.615292	0.493157	1.99305	-0.714291	0.596418	-1.00081	-0.607396	-0.33794	0.985724	-0.717193	2.21984	-0.754133	-0.111483	-0.784026	0.476433	-0.938496	-0.136813	0.412201	-0.360942	1.50439	-1.15081
	SLE0849V0	-0.0622936	1.74745	-1.4417	-0.693276	2.02563	-0.884748	2.2782	-0.488468	-0.512763	-0.993395	-0.888962	-0.563534	-0.783444	1.84779	-0.0590904	-0.622436	0.667034	-0.865532	1.78536	-1.26382	1.22272	-0.522162	-0.0610012	1.61927	-0.694845	-0.746024	-0.520597	-0.268558	1.1679	-0.769373	-0.411636	0.136618	-0.409243	-0.482982	-0.23504	-1.28825	1.67672	0.145696	-0.706501	0.282123	-0.662436	-0.359506	0.426597	-0.717684	-0.294702	1.24931	-1.41633	-0.0718717
	SLE0850V0	-1.27643	-0.855277	-0.713016	-0.773019	-0.878559	4.67176	-0.786274	-0.412339	0.0731489	1.87372	0.90505	-0.101819	-0.0581461	-0.589399	-0.973065	-0.618014	0.637904	-0.741462	0.381969	0.270862	-1.22829	-0.261911	0.0424079	0.607929	-0.642558	-0.428671	0.522298	-0.0622995	-0.237815	-0.833191	0.0531433	0.585957	-0.406336	1.23838	1.54072	-1.26176	0.598051	0.507156	-0.6258	0.0626501	-0.524648	0.99021	1.19091	-0.292605	-0.556802	0.835195	-1.20384	0.838942
	SLE0851V0	-1.01967	-0.920868	-0.769829	-0.601963	-1.03835	-0.414469	-0.507345	-0.576598	2.82908	-0.268329	1.40479	3.79322	-0.478434	-0.530363	-0.451053	0.189643	-0.617512	0.195107	0.153726	-0.463215	0.201895	-0.895976	-0.702587	0.988937	-0.407103	2.28606	-0.423056	1.91771	-0.0688199	-0.389113	-0.108645	1.13497	-0.087203	-0.340339	-0.0882811	0.947742	-0.63851	-0.609432	0.306259	0.540431	-0.226225	-0.851371	-0.542134	-0.687492	-0.239497	-0.544114	-0.840054	-0.099937
	SLE0852V0	-1.31464	-0.670777	0.489139	1.5124	-0.2043	1.47115	-0.66917	0.946215	-0.410898	1.96475	1.0205	-0.390727	-0.236312	-0.13182	0.945503	-0.667047	0.205375	-0.859656	1.14327	-0.681028	0.0656754	-0.380222	-0.486772	0.409104	0.383427	-0.857208	-0.235558	0.262672	0.493673	-0.593286	0.540619	0.645669	-0.472383	-0.346668	-0.147168	-1.01453	2.20374	-0.952328	-0.403232	-0.67618	-0.521685	-1.33142	-0.931956	-0.820165	-0.238262	-0.194318	0.151776	0.226343
	SLE0856V0	-1.22965	0.0208462	0.397018	4.4774	-0.226892	0.146872	-0.245472	0.0581393	-0.268518	-0.234632	0.103062	-0.321586	0.461098	-0.0502433	2.01429	-0.66883	1.55593	0.288549	-0.414763	0.148033	-0.135271	-0.59175	0.00723589	-0.70311	-0.354711	-0.271189	-0.0623084	-0.165849	0.94725	-0.16149	-0.406807	0.0147945	-0.482504	-0.0392568	-0.0738268	1.50143	-0.737978	-0.985553	0.854713	-1.38748	2.04693	-1.26851	-0.901379	-0.860372	-0.232336	-0.850626	0.187398	2.25635
	SLE0878V0	-1.13561	-1.18373	3.73456	-0.149468	-0.659599	0.408379	-0.639625	0.818723	-0.267042	-0.227203	0.203541	-0.333546	3.94267	-0.670997	1.59316	-0.372689	0.567712	-0.170127	-0.753868	0.171601	0.0222038	0.398213	-0.582818	-0.763937	1.47739	-0.825416	0.307335	-0.335779	-0.0784299	-0.480479	-0.481286	-0.56754	-0.522656	-0.222744	-0.225546	0.0553931	0.989554	-0.833501	-0.521141	-0.19814	-0.473251	-0.483567	-0.56144	-0.375252	-0.357527	-0.723837	-0.691835	0.0685262
	SLE0880V0	0.114741	1.07087	-1.05429	0.2971	1.34813	-0.425892	-0.573209	-0.661439	-0.499757	0.0544184	-0.596938	-0.507175	-0.594582	-0.568871	-0.781606	-0.246489	0.0835752	0.150737	-0.884305	-0.558824	0.606774	0.272616	2.37682	-0.849153	-0.601897	0.23158	-0.111863	-0.353528	3.19712	0.499147	-0.592849	-0.619922	-0.769568	-0.447925	-0.33318	0.285151	0.109499	-1.03078	-0.636584	-0.631398	-0.419206	0.607433	0.446179	-0.611555	-0.323733	2.67946	-0.313291	-0.160628
	SLE0881V3	-0.560589	0.544646	-0.985369	-0.6349	1.47021	-0.751027	2.25091	-0.418084	-0.426442	-0.478805	-0.171827	0.75149	-0.891982	5.21078	0.928472	-0.355544	-0.15423	-1.21556	0.852514	-0.517347	0.586363	0.353293	-1.10376	0.980291	-0.493725	-0.320063	-0.638551	0.120895	0.2551	-0.103091	-0.221374	-0.577811	-0.305997	-0.545653	-0.398144	0.124842	-0.401508	-0.263308	0.496507	0.618494	-0.287084	0.436732	-0.196901	0.382981	-0.398798	-0.209605	1.63109	-0.647531
	SLE0882V0	-0.886263	-0.847727	-0.495115	-0.596591	-0.927134	0.185114	-0.18766	-0.447569	2.43176	-0.699175	1.53264	2.80141	-0.488562	-0.529236	0.656457	-0.605745	-0.236011	-0.828376	-0.474948	-0.874538	-0.804226	0.855485	-0.856865	-0.563965	3.18627	-0.33621	0.74886	-0.0255176	-0.0433829	-0.358133	-0.412705	0.327976	-0.522354	-0.27179	-0.253338	-0.721003	0.655201	-0.576541	-0.177842	0.141277	-0.387522	-0.221348	-0.0636643	-0.345403	2.12371	-0.55512	-1.13958	-0.761425
	SLE0883V0	-0.231324	2.13382	-1.43382	0.282503	-0.950603	-0.896343	1.51814	-1.05101	-0.412136	1.1423	-0.310273	-0.59257	0.130703	2.60188	0.418569	-0.94167	1.68511	-1.10493	-0.388314	-0.862572	-1.08487	-0.525307	0.11209	-1.06033	0.0069433	1.19263	0.743783	-0.441229	2.63247	-0.549626	-0.195794	1.07939	-0.673867	1.63056	-0.231931	-0.980871	1.07558	0.469659	-0.758344	0.488603	-0.516978	0.215361	-0.733763	-0.61929	-0.477469	0.443414	-0.248628	1.4806
	SLE0883V1	1.18813	2.42779	-1.33988	1.13907	-1.40641	-0.731649	-0.14451	-0.918727	-0.408379	0.841062	-0.511472	-0.490714	0.600559	1.39219	1.55064	2.22638	-0.785313	-1.21078	-0.717489	-0.892566	-0.903443	-0.117598	0.555164	-1.09076	-0.311943	0.753512	-0.629974	-0.335369	2.66939	-0.579276	-0.302633	0.180578	-0.638684	0.211919	-0.262543	2.11824	-1.17731	0.520081	-0.690413	-0.722309	-0.157514	-0.332858	-0.0626523	-0.295773	-0.204581	0.619946	0.179736	2.02917
	SLE0884V0	-0.691724	-0.324945	1.85683	-0.354273	-0.573733	0.361479	-0.502709	-0.653649	0.027985	-0.702528	-0.622414	2.96086	-0.478636	-0.521875	-0.803153	-0.52865	-0.465278	-0.543795	1.06193	-0.104968	-0.628876	-0.778112	-0.970879	1.73196	0.451732	-0.504943	0.4908	0.355841	-0.760306	-0.095862	-0.315831	4.42507	-0.418198	0.345325	0.26985	-0.725539	0.382383	0.0240318	-0.048495	1.23597	0.278979	-0.659693	-0.638604	-0.58897	-0.274656	0.442629	1.74666	-1.01578
	SLE0888V0	-0.936349	0.616625	0.338688	1.12783	0.413044	0.171372	-0.371032	-0.579159	-0.50044	0.465745	-0.382461	-0.47987	0.120588	-0.362905	0.697455	-0.899831	0.666151	-0.712475	-0.653708	-0.759493	-0.922584	0.640079	-0.767358	-0.895371	3.47812	-0.818228	1.92026	-0.505748	-0.126863	-0.448561	-0.593236	-0.662471	-0.579678	0.0938505	-0.293764	-1.20849	0.262972	-0.567114	-0.11731	-0.50674	3.94126	-0.190056	1.05958	0.720588	-0.484016	-0.244262	-1.13093	-0.515529
	SLE0889V0	-1.07729	-1.26538	-0.185006	-0.849091	-1.21984	4.34263	-0.699555	-0.613614	1.12465	2.12864	0.933487	0.511286	-0.0988004	-0.471673	0.22676	0.817795	-0.739271	0.82656	-0.765801	-0.548577	0.0407752	0.232272	0.524502	-0.471017	-0.407252	1.39762	-0.555731	-0.290097	1.70432	-0.470477	-0.489007	-0.428628	-0.288354	-0.390061	-0.24039	1.55268	-0.866689	-0.818633	-0.566103	0.266734	-0.532618	0.152524	-0.14221	-0.717968	-0.287291	-0.140936	-1.40751	1.44996
	SLE1025V0	0.343606	-1.08751	0.347811	-0.834757	-1.15574	1.30667	-0.691957	0.621484	-0.101985	0.983146	1.40696	-0.480316	-0.654084	-0.72211	-1.01412	0.495053	-0.840843	-0.671044	2.19362	-0.541545	-0.00831381	-1.10294	0.449186	1.91845	-0.601083	-0.0767795	-0.60254	0.0151718	-1.05458	-0.515184	0.11119	0.50744	-0.250145	-0.408858	-0.206196	0.931916	-0.899536	-0.291296	-0.544546	-0.0243684	-0.0269032	-0.515872	2.83734	-0.195674	-0.420814	-0.348112	0.705668	-0.693845
	SLE1114V0	0.140051	-0.786652	0.422796	-0.0220664	-0.273289	-0.351911	-0.531869	-0.371217	-0.34501	0.747118	-0.641809	-0.102569	-0.50976	-0.549472	-0.889932	-0.12614	-0.618785	-0.245419	0.922096	-0.128626	-0.334345	-0.111736	-0.73079	-0.142548	0.0498673	-0.416358	-0.474147	-0.295862	-0.820819	-0.394493	1.56323	-0.0835892	-0.167933	1.53691	5.41695	0.210018	-0.651297	-0.426124	-0.480652	-0.818794	2.09404	1.23317	-0.659935	-0.188465	-0.209548	1.48668	0.856512	-0.751993
	SLE1116V0	0.354866	0.0538158	-0.852123	-0.85964	0.605201	-0.123285	0.629648	-0.748714	0.398226	1.28775	0.582516	-0.485382	-0.766839	0.756077	-0.755863	-1.55014	0.989203	-0.838807	0.668185	0.54081	-0.96786	0.642321	-0.237527	0.928354	-0.158876	1.20002	0.893173	1.83064	-0.841974	2.44918	-0.754031	-0.310984	-0.633308	-0.266748	0.204831	-2.06477	3.08611	-1.82514	-0.147169	1.5782	-1.04984	-0.743829	-1.34038	-0.359818	-0.0701771	-0.0769465	0.771352	0.337827
	SLE1116V3	1.10196	-0.375673	-0.9457	-0.757732	2.88768	-0.735994	1.09531	-0.792685	-0.361428	-1.05392	-0.604149	-0.255128	-0.54699	0.311183	-0.840923	-1.04782	1.02943	-0.770943	-0.268839	0.488505	-0.260692	0.0743262	0.253325	0.101258	2.0882	-0.0701957	3.38447	-0.156575	-0.69676	1.83529	-0.551617	-0.514726	-0.453715	-0.52871	-0.325352	-1.38946	2.18254	-1.06045	0.00177768	0.602058	-0.751076	-0.578622	-0.944103	-0.459336	1.31184	0.00276846	0.811244	-0.069549
	SLE1117V0	-1.18728	-0.489265	0.648823	-0.745101	-0.727294	2.69364	-0.795932	0.0796587	1.17182	-1.10453	0.654606	-0.361463	2.8199	-1.05572	-0.815963	0.159213	-0.741878	-0.464037	0.750244	0.823021	0.37825	-1.39562	-1.0134	0.167635	0.783775	-0.175489	-0.244179	0.613174	-0.060795	0.603319	-0.806807	0.972315	-0.6632	0.155599	0.749779	-1.3846	0.281563	1.6235	0.54753	2.49965	-0.442176	-0.708968	-1.13679	-1.1087	-0.639858	0.151519	-0.131614	1.08241
	SLE1118V3	-0.613801	-0.497629	-1.01021	-0.804558	1.35807	-0.171587	3.29828	-0.93122	-0.0883075	-0.263832	-0.246739	-0.111762	-0.725393	0.873685	-0.334846	-0.90629	-0.255072	0.899223	-0.316287	0.161123	-0.298156	0.508759	0.54984	-0.223532	0.0622727	1.14345	-0.166344	0.791775	-0.52014	-0.651213	0.0849693	3.18065	-0.478044	-0.446773	-0.317611	-1.18402	1.07977	0.0319294	-0.551928	2.16558	-0.551944	-0.0352496	-0.895509	-0.580487	-0.297886	-0.837335	1.51673	-1.0665
	SLE1121V0	-0.46892	-0.314821	1.77254	-0.310352	-1.02815	-0.0425311	-0.226413	-0.0546383	-0.437509	-0.32238	0.00401	-0.51058	-0.147242	0.0188467	-0.909475	-0.182741	-0.79458	-0.458654	1.33689	-0.283325	0.486131	-0.905609	-0.427334	1.42023	-0.434104	-0.760422	-0.563988	-0.312141	-0.338089	-0.16887	-0.197854	0.198139	-0.103737	2.38327	5.46226	0.618088	-0.705889	0.22179	-0.611299	-0.288318	-0.267223	0.863739	-0.681049	-0.04339	-0.172985	0.642267	0.474369	0.139807
	SLE1121V1	0.48224	-1.1735	0.664202	-0.686177	-0.845942	-0.113685	0.633247	-0.435548	-0.238661	-0.441882	0.154208	-0.0643872	0.162884	-0.51618	-1.12406	-0.394419	-1.1891	-0.105776	2.58075	0.138913	0.208067	-1.09054	-1.02052	2.62166	-0.855299	-0.0177788	-0.861354	-0.115908	-0.192798	0.0699592	-0.10309	0.900474	0.318757	0.786702	3.40595	0.812737	-1.21106	0.994372	-0.874955	0.412798	-0.662028	0.374809	1.89568	0.0180296	-0.492827	-0.218653	1.0451	0.974277
	SLE1124V0	-0.391013	-0.673903	-0.0864594	-0.871045	-0.231037	-0.460579	0.0673096	-0.906779	0.229056	0.272361	0.773709	0.269443	1.45053	0.452893	-1.08563	-0.780268	-0.669709	-0.181309	0.703606	0.623853	-0.908242	-0.396322	-0.0833611	-1.0697	0.0248629	1.52826	0.104005	0.196329	0.514698	-0.0365621	-0.819927	-0.729443	1.47827	0.4538	-0.297043	-0.451455	-0.729162	0.095723	-0.849306	-0.272341	-0.52399	5.03462	1.16509	1.62776	-0.442117	-0.979431	0.0844069	-0.542825
	SLE1127V0	-0.783294	-0.0734569	-0.923832	1.58604	1.32408	-0.0250259	0.699834	-0.550803	-0.564249	-0.419333	-0.700122	-0.440513	-0.852194	-0.237951	-1.29872	-0.848961	-0.817886	1.37888	0.800159	1.12766	0.161492	0.279864	-0.246187	-0.739594	-0.263891	-0.0803673	0.152348	0.198206	-1.18115	0.595813	-0.557185	-0.321227	0.346986	3.10674	1.71551	-1.20527	1.63406	-1.01896	-0.791246	-0.0187891	-0.195257	1.17538	-1.16307	-0.714156	-0.393638	-0.152577	-0.907662	-1.3382
	SLE1134V0	-0.0202904	0.773866	-0.53423	0.990444	-0.565043	0.52951	-0.106335	-0.71108	-0.0803853	-0.0608461	0.607718	0.430393	0.839623	-0.43863	2.1946	-0.949804	3.55342	-1.32698	-0.941988	-1.41391	-1.36974	0.445207	-1.00649	-1.1113	0.0769891	0.383196	0.0313926	-0.328274	1.5992	-0.525825	-0.54604	-0.668659	-0.572283	-0.322173	-0.256697	-1.24386	1.88122	-0.991713	0.0390623	1.36203	-0.552513	-0.365828	-0.525842	-0.713486	0.373178	0.111014	-0.770356	-0.936663
	SLE1136V0	-1.21215	-0.0105321	-0.706161	-0.479902	0.433548	1.01646	1.21585	-0.38545	-0.135725	1.34998	1.04745	-0.462261	0.239995	0.683677	-0.891452	-1.26194	0.878241	1.3328	-0.923883	-0.148697	-1.00596	1.99866	1.56492	-0.706724	-0.279318	3.41507	0.534125	-0.184721	0.513619	-0.647489	-0.31153	0.0339449	-0.888462	-0.602388	-0.425628	-1.61026	1.62423	-0.952428	0.37711	0.601396	-0.860799	-0.0861872	-0.607112	-1.14693	-0.168585	-0.8379	-1.97616	0.382912
	SLE1137V1	0.594795	2.9038	-1.00636	0.380314	-0.707819	-0.512346	-0.579676	-0.580668	-0.44346	0.0825194	-0.922227	-0.455446	-0.503653	-0.101547	-1.02124	-0.0463395	-0.634639	-0.847014	-0.487672	-0.433726	0.667587	1.64222	0.366418	0.223253	-0.515804	1.39782	-0.34868	4.5469	-0.388504	0.139834	-0.545608	-0.617127	-0.184563	-0.000401942	0.129386	0.96284	-0.730007	0.359892	-0.2406	1.29159	-0.528935	-1.18801	-0.364341	-0.847859	0.0107628	-0.339171	0.579852	0.359338
	SLE1137V3	0.816009	0.124898	-0.850014	-0.113288	-0.509222	-0.417648	1.30046	-0.889224	-0.557708	-0.557509	-0.978311	-0.527042	-0.399841	-0.418355	-1.17122	-0.937611	0.224065	-1.24236	-0.796557	-0.104719	2.61632	3.51685	2.01722	1.11883	-0.840608	0.0150313	0.0963732	-0.0815509	-0.231361	-0.189133	-0.62493	-0.752382	-0.615961	-0.358277	-0.382277	-1.05844	0.171388	0.0479933	0.280909	1.61863	-0.31133	0.1199	1.2018	1.11632	0.214826	0.882192	1.78971	-0.168059
	SLE1141V0	-1.35268	-1.05634	-0.751764	-0.420571	-0.369261	0.0481662	-0.280809	-0.316724	3.12019	0.827519	0.932226	0.706244	0.319278	1.20299	0.0102033	-0.868728	1.88349	0.369075	-0.83651	-0.972831	-1.32741	1.48352	-0.867571	-0.961928	-0.186783	1.06037	0.447339	-0.321347	2.59189	0.0793454	-0.598871	-0.63782	-0.601659	-0.472974	-0.361794	-1.18902	1.29441	-0.866226	-0.167294	-1.2406	-0.160595	-0.272458	1.06051	0.13713	1.53542	-0.484069	-1.32295	0.387935
	SLE1142V0	0.300858	-0.98179	0.506118	1.27768	-0.766522	-0.625677	-0.504082	1.97052	-0.388951	-0.418444	-0.989233	-0.393467	1.03266	0.0837545	-0.388632	0.584337	-1.01154	1.65159	-0.936103	1.46264	-0.268588	0.305363	3.35606	-0.958797	-0.890355	1.33952	-0.69822	-0.551836	-0.648226	0.98913	-0.497266	-0.672884	1.54399	-0.292324	-0.287975	2.42025	-1.06006	-1.16615	-0.495725	-1.50572	0.0333956	0.734258	-0.836576	-1.06458	-0.256257	0.695842	0.45391	0.772584
	SLE1143V0	-0.827328	2.15399	-0.542752	0.389088	1.09534	-0.551578	0.185294	-0.65907	-0.474018	-0.0744738	-0.0120217	-0.0550405	-0.545415	0.283647	-0.566926	-0.488172	-1.14193	2.00216	-0.97865	2.06339	0.0233842	1.86013	1.0166	-0.247255	-0.747378	2.13177	-0.831559	-0.0749808	2.20962	-0.602599	-0.580233	0.0953823	-0.789541	-0.639946	-0.425483	0.776825	-1.2138	1.93252	-0.531655	-1.31602	-0.42999	-0.671057	1.31986	-0.83123	0.379762	-1.27188	-0.498839	0.931999
	SLE1148V0	-0.291565	-0.822936	2.87329	0.0110171	-1.14428	-0.305008	-0.681903	2.20421	0.106519	-0.846966	0.155682	-0.133444	-0.312186	-0.720194	3.12602	0.445017	-0.837691	0.063551	-0.853472	-0.338745	0.123349	0.66036	1.44257	-0.849326	-0.25675	-0.257591	-0.537764	-0.435073	-0.509679	-0.243829	-0.482719	-0.203213	-0.601976	-0.268467	-0.176503	2.03308	-0.945499	-0.345253	-0.356077	-1.1389	-0.323068	0.606595	0.512741	-0.0898178	0.0906647	-0.464164	-1.27576	1.9086
	SLE1150V0	0.327257	2.28938	-0.432418	-0.426868	0.0545657	-0.822995	1.08298	-0.682201	-0.596067	-0.766969	-0.597737	-0.357041	-0.92631	0.738313	-0.71284	-0.832109	0.906982	-0.132981	-0.62437	4.17031	-0.0894816	-0.455558	2.1313	-0.691606	-0.560967	-0.155372	0.014539	-0.492638	-0.898197	0.235079	0.51409	-0.432506	-0.583514	-0.715089	-0.207354	-0.931648	0.817969	1.56044	-0.832394	1.66713	-0.778559	-0.0833461	-0.476657	-0.49872	-0.470272	-0.0968915	1.04088	-0.974165
	SLE1154V0	-0.5539	0.333236	0.183907	0.298333	-0.236206	2.49538	-0.081619	-0.477954	-0.490076	3.40379	-0.964293	-0.494441	-0.0764428	-0.515682	3.54491	-0.275149	0.100668	-1.20148	0.345023	-0.5305	-0.927897	-0.330739	-0.396322	0.620133	-0.0642859	-0.35531	-0.445167	-0.173851	-0.366865	-0.769199	0.119295	-0.404439	-0.430716	0.146303	0.252358	-0.530036	1.80939	-1.21027	-0.177952	1.17803	-0.374573	-1.64509	-0.956337	-0.240421	0.214801	-1.19104	-0.545701	-0.191362
	SLE1154V1	-0.721137	-1.28131	1.1167	-0.0353406	-0.628221	2.85935	-0.343583	-0.31074	-0.450378	3.23955	-0.934611	-0.310644	-0.769505	-0.857761	1.57669	-0.819809	1.05008	-1.11429	0.597555	-0.572813	-0.732688	0.637149	-0.187771	-0.0333242	-0.148543	0.117826	-0.182422	-0.210718	0.128196	-0.678453	0.191624	-0.428603	-0.738493	-0.223604	0.0146509	-1.16741	0.981746	-1.14642	1.80723	0.485789	-0.456773	-0.100743	-0.0146368	-0.481127	0.464642	-0.795755	-1.28418	-0.863158
	SLE1154V3	-0.428571	-0.58174	0.764822	-0.345158	-0.0912797	2.92669	-0.69214	-0.363306	-0.229613	1.64274	-0.479072	0.0202044	-0.168018	-0.676931	0.907399	-0.192977	-0.736013	-1.46366	1.8712	-0.993166	-0.867548	-0.863772	-1.2677	3.43794	0.322964	-0.122205	-0.520766	1.93146	-0.939674	-0.698849	0.858947	-0.563587	-0.548146	-0.223008	0.0299245	0.440014	0.415016	-1.13954	0.193025	-0.445434	0.00356148	-0.488164	-0.386821	-0.650904	-0.154287	0.269915	-0.80921	-0.263193
	SLE1157V0	-1.25784	-0.502453	-0.0136527	1.83698	-1.48518	1.92501	-0.564664	-0.251585	0.583796	1.81124	1.78743	-0.206973	1.10529	-0.183643	-0.18777	-0.756391	1.0053	0.335923	-0.932465	2.98212	-0.385845	-0.0406696	1.1036	-0.690837	-0.742107	2.50559	-0.396015	0.791935	-0.552886	-0.123775	-0.570337	-0.567385	-0.740892	-0.359352	-0.278867	0.822541	0.30552	-1.05212	-0.0628517	-0.975013	0.210619	-1.16527	-1.0901	-1.08869	-0.209953	-0.79802	-0.7882	1.48787
	SLE1157V1	-0.59436	-1.65896	2.17241	-0.59007	-1.07114	3.09301	-0.688267	-0.260968	-0.508041	1.29048	-0.526135	-0.196281	1.15737	-0.985735	-0.0847917	-1.08594	2.12497	0.383361	-1.14079	1.74411	-0.308554	0.463125	0.775286	-1.20674	0.543405	-0.854555	1.38428	-0.678323	-0.764762	-0.120705	-0.716784	-0.771331	-0.909409	-0.601747	-0.375571	-1.03308	0.80701	0.614036	-0.378113	1.97521	-0.63884	-0.337372	-0.260071	0.554271	0.505292	-0.463792	-0.454088	-0.252471
	SLE1157V3	0.366048	-1.25773	0.511794	-0.653646	-1.21622	1.58054	0.683479	-0.141194	-0.611407	0.457004	-0.616644	-0.0508857	-0.295348	-0.295395	-0.138565	-0.339629	0.902714	1.11924	-1.35466	2.61752	-0.451859	0.686413	1.56756	-1.53212	-0.644668	-0.151028	0.174347	-0.733359	-0.577605	0.142431	-0.830903	-0.925745	-1.0479	-0.598628	-0.441119	-0.496535	-0.879766	2.73603	0.370426	-0.330944	-0.704899	0.7124	0.116503	3.49343	0.133251	-0.502902	0.713414	-0.38048
	SLE1158V0	-0.146978	0.861732	0.171761	-0.165994	-0.923616	-0.665043	0.506084	0.902644	-0.442764	0.598787	0.174727	-0.545741	1.55005	0.319303	0.109226	-1.03848	1.08842	-0.90951	-0.851567	-0.094313	0.297646	3.17588	0.27476	-0.356535	-0.294704	0.353783	-0.19169	0.421513	0.929588	1.87804	-0.584457	-0.635921	-0.51905	-0.467733	-0.311598	-1.34438	2.71034	-1.43571	-0.61244	-1.3231	-0.6269	0.560618	-0.613063	-1.16107	-0.341856	-0.795741	-1.04232	0.459897
	SLE1160V0	-0.998671	-0.622889	2.23055	0.483817	-0.753527	-0.300937	-0.51962	-0.575312	0.55936	-0.542465	3.99108	-0.352664	0.592721	-0.543407	-0.135586	-0.472727	0.0660482	-0.782937	0.939343	-0.247262	-0.42136	1.41928	-0.593502	0.946161	-0.474224	0.448042	-0.376719	0.668136	-0.274348	-0.430062	0.633765	-0.154396	0.208822	-0.30739	0.487973	-0.26751	-0.456443	-0.795651	3.35985	-1.14478	-0.0408593	-1.04166	-0.745733	-0.713591	-0.0803564	-0.713039	1.80654	-0.145638
	SLE1160V1	-0.973135	0.0148243	-0.362725	-0.684352	-0.289875	-0.809555	3.00571	-0.901241	0.105947	-0.906964	3.20123	-0.222556	-0.73264	0.336709	-0.469212	-0.380958	-0.407751	-1.13665	0.486877	0.11862	-0.310039	2.68661	-0.218525	0.522849	-0.449696	0.704985	-0.32928	-0.312995	-0.0391087	-0.703924	0.0308874	-0.410957	-0.0482467	-0.569446	-0.261921	0.493568	-0.665221	-0.810873	-0.243858	-0.94992	-0.640152	2.26176	1.35832	0.643938	-0.063685	0.879559	1.74371	-0.59078
	SLE1160V3	-0.816474	0.639448	0.80069	-0.630086	-0.810034	-0.758748	-0.321033	-0.0789706	-0.293026	0.289611	3.81395	0.630318	2.09217	1.19205	-0.814609	-1.00451	0.476539	-1.4578	1.21457	-0.176935	-0.277526	2.19209	0.0947904	0.718809	-0.663658	-0.153714	-0.226279	-0.171575	0.0729784	-0.818597	0.198078	-0.385754	0.0739468	-0.554616	-0.312467	-1.24907	1.47316	-0.735269	-0.671856	-0.845506	-0.665921	1.54995	0.135423	-0.36472	-0.354626	-0.330428	1.72338	-0.687289
	SLE1218V0	-0.470432	2.19361	-0.775508	0.23381	0.295722	-0.435412	1.48197	0.391966	-0.245967	-0.616435	0.593228	-0.241414	-0.198551	-0.739316	1.47145	-0.876517	2.12478	-0.740434	-0.52968	-1.44496	-1.00366	0.572598	-0.932491	-0.914205	2.71034	-0.67848	1.89312	-0.325448	-0.220607	-0.499388	0.481425	-0.467126	-0.625208	-0.0737774	-0.118218	-1.20791	2.34988	-1.01928	-0.201921	-1.19336	-0.124196	-0.585696	0.50434	-0.541573	-0.078224	-0.531097	0.613703	-0.291919
	SLE1220V0	-0.688853	-0.810003	0.830909	1.97135	-0.238803	0.110651	-0.545656	-0.334358	0.13308	-0.174485	2.63051	0.225416	0.0174432	-0.00305564	1.50407	-0.701813	0.453359	-1.03033	-0.144555	-1.05467	-0.805505	0.604433	-0.769662	-0.54412	0.429231	0.78305	-0.105339	2.72945	-0.0825664	-0.489837	0.171599	-0.418073	-0.321638	-0.000525859	0.0584277	-0.950269	2.05737	-0.85993	-0.433602	-1.09915	-0.242503	-0.472265	-0.792323	-0.644611	-0.307589	-0.785572	-1.33308	-1.15364
	SLE1221V1	-0.451859	0.670629	-0.0650931	-0.647711	1.70756	1.14383	-0.0537163	0.184135	-0.500599	0.233201	-0.559451	-0.564648	-0.425029	0.433241	0.447666	-0.995841	-0.227535	-1.32897	1.20862	-1.02667	0.416878	0.0814595	-0.852719	0.470362	4.28042	-0.768932	0.771224	-0.261809	-0.300201	-0.685049	-0.208498	0.85948	-0.269965	-0.326981	-0.323275	2.18606	-1.0177	-0.847938	-0.663772	0.238623	-0.669274	-1.06718	-0.997518	-0.220941	-0.461582	-0.257013	-1.39901	-1.03867
	SLE1221V3	-0.877965	1.38902	-0.864289	-0.620834	0.729056	0.628075	1.91974	0.211615	-0.653903	-0.736188	-0.930273	-0.726935	-0.978909	0.960904	0.681786	-1.22109	-0.289925	-1.06601	1.01021	-1.1231	1.26842	0.412917	-0.51711	1.04494	0.521259	-0.21775	-0.122366	0.0947418	0.359756	-0.818601	-0.550799	1.27496	-0.0253335	-0.486034	-0.289764	1.4536	-1.08055	-0.532966	-0.542698	1.03615	-0.780988	0.0856732	-0.995246	0.609267	-0.509071	-0.955857	-1.49714	-1.23981
	SLE1222V0	-0.953476	0.765936	0.408534	-0.143423	-0.893886	0.146126	-0.81198	2.2272	-0.520733	1.17754	-0.457373	-0.282627	-0.88811	-0.210547	-1.18128	0.342324	-0.379123	0.156854	-1.02634	-1.17117	1.04647	0.771281	1.10666	0.79351	-0.619871	1.36233	0.350631	0.748285	-0.0860946	-1.0467	-0.752233	-0.377135	-0.953093	2.81469	0.324631	1.47645	-1.38278	0.715097	-0.971737	-0.919536	-0.724913	-0.110594	1.70373	-0.282048	-0.525541	-0.942366	-1.13625	-0.441442
	SLE1222V1	-1.0973	-0.483226	2.31473	0.688127	-0.867442	0.760458	-0.632964	1.94482	-0.3697	1.07362	-0.739815	-0.375719	-0.548288	-0.387001	-0.600245	2.52483	-0.796687	0.766705	-0.609713	-0.889127	1.21943	-1.20687	-0.68538	0.599282	1.73184	-0.912903	-0.377982	-0.407757	-1.26269	-0.583032	-0.384559	-0.306683	-0.34	0.912538	0.0352372	1.7841	-0.859644	0.0650087	-0.51057	-0.302092	0.0181183	-0.457196	-0.487332	-0.322675	-0.243479	-0.504689	0.0909083	-0.935974
	SLE1222V3	0.25767	-0.748477	0.926203	-0.67896	-1.05042	-0.441424	-0.509477	2.80042	-0.201282	0.456492	0.667102	-0.348257	-0.574798	0.379372	-0.733122	2.5391	-1.06166	0.0415611	-1.05177	-0.429612	1.33825	-0.122768	3.14684	-0.57983	-0.365053	0.157896	-0.699341	-0.480255	-1.25903	-0.90999	-0.674462	-0.621094	-0.826211	-0.255408	-0.292445	0.984414	-1.22921	1.90261	-0.0966321	-1.27187	-0.700967	0.21081	1.32541	0.879373	0.0153269	-0.878523	0.186748	-0.268291
	SLE1224V0	0.178065	0.0424125	-0.477498	0.829649	-0.201685	0.289767	-0.00876137	-0.741153	-0.544323	-0.421763	-0.0694959	-0.0756566	-0.814801	-0.135143	-1.11557	-0.815891	-0.192979	1.38743	0.758463	-0.0560545	-0.291223	-1.66153	0.0283164	0.581346	0.78899	-0.974433	1.86457	-0.44897	0.976023	-0.720891	0.906255	-0.433251	0.686548	0.836925	0.620864	-1.3396	-0.0095113	4.06083	-0.718662	0.446573	-0.639612	0.00139815	-1.21005	0.647886	-0.541728	-0.624234	-0.911899	-1.0671
	SLE1225V0	-0.796265	-1.14998	2.91402	-0.608858	-1.44547	0.652026	-0.558364	0.420954	-0.0460128	0.0571936	0.256284	-0.125224	1.59948	-0.457461	-0.0379317	0.45712	-0.832571	-0.301648	0.372329	0.0271558	-0.238647	0.0954515	-0.798073	0.632597	-0.618514	-0.830413	-0.643941	-0.433934	-0.109455	-0.412596	1.89672	-0.383796	3.22109	-0.320176	-0.114355	1.04492	-0.980807	0.40568	-0.4617	-0.215518	-0.0170692	0.222246	-0.253188	-0.288798	-0.247464	0.0436751	-0.999947	1.10279
	SLE1226V0	-0.493503	-0.175088	-1.07512	-0.37426	0.0696797	-0.765426	5.14306	-0.950757	-0.35981	-1.05615	-0.563004	-0.341766	-0.590086	1.17749	0.811286	-0.93671	1.33817	-0.927868	0.079961	-0.551857	0.0347407	-0.145348	-0.649418	-0.290142	0.597549	0.365628	0.139944	-0.306853	0.6673	-0.253731	-0.331151	-0.352951	-0.524737	-0.097024	-0.161972	-1.18765	1.17033	-0.262525	-0.175922	1.41534	-0.588678	0.812049	-0.434882	-0.203528	-0.173711	-0.329181	-0.962854	-0.932455
	SLE1228V0	1.81801	1.60017	-1.41535	-0.560842	0.170896	-0.853081	-0.12468	-0.846638	-0.527231	-0.704317	-1.00835	-0.548862	-0.762513	-0.16684	-1.00953	0.462925	-0.144223	0.378439	0.0370041	-0.3913	0.348685	-1.11086	0.0535611	-0.581053	1.35398	-0.0166316	2.08557	-0.44054	3.77297	-0.750483	-0.598702	-0.530102	-0.692007	-0.489484	-0.319732	0.11137	-0.996624	1.88547	0.281143	0.732424	-0.509006	-0.19722	0.959767	-0.230713	0.316663	-0.457918	-0.335922	-1.15999
	SLE1230V0	-0.70675	1.16808	-1.114	3.56648	1.36713	-0.698624	-0.0558294	-0.86396	-0.433918	-0.782505	-0.831791	-0.439025	-0.622953	-0.324031	-0.754206	-0.427251	-0.0261514	-0.291623	-0.674142	-0.690697	1.51106	-0.315391	-0.629532	-0.0915504	1.84768	0.131601	3.56624	0.318455	0.820044	0.0119073	-0.435737	-0.190863	0.864807	-0.211698	-0.271803	-0.936585	1.63413	-0.697587	-0.493142	0.180789	-0.083966	-0.757784	-0.498684	-0.667744	0.79367	-0.972441	-0.601109	0.556584
	SLE1233V0	-0.981833	3.61605	-0.651466	-0.173852	2.81697	-0.461731	-0.601543	-0.357653	-0.344796	-0.675951	-0.474491	-0.191985	-0.58703	-0.203131	-0.643133	-0.794088	1.83407	0.341748	-0.41424	-0.850959	-1.29502	0.962073	-0.744238	0.216451	-0.340337	0.802508	1.77604	1.41987	0.521065	-0.699411	-0.526252	0.0949705	-0.692758	-0.357417	-0.245162	-1.03038	1.21505	-0.515573	0.648439	0.029475	-0.349693	-1.23996	-0.923029	0.0163571	-0.417512	0.841525	0.168449	-0.383729
	SLE1240V1	-1.2618	-1.162	2.31415	-0.775086	-1.28434	2.48721	-0.643537	-0.862294	0.708918	-0.933135	2.07748	3.49897	-0.608648	-0.671314	0.386251	-0.780807	1.15312	-1.05428	0.0626368	-0.887397	-0.475483	-0.00533361	-0.73515	0.675226	0.688493	-0.345973	1.00319	-0.185775	-0.2539	-0.598164	0.231301	1.13934	-0.344162	-0.394716	-0.276897	-0.98209	1.53308	-0.773356	-0.521337	0.478785	-0.326024	-0.456709	-0.635944	-0.301538	-0.393757	0.355867	-0.765701	-0.123467
	SLE1240V3	-1.10166	-0.994496	-0.850447	-0.764746	0.0391186	0.506273	-0.371676	-0.752155	3.83153	-0.0183869	0.872332	1.9195	-0.648395	-0.191156	-0.243632	-0.850688	0.815434	-1.221	1.62131	-1.21555	-1.07049	-0.841411	-0.987989	0.734993	-0.0643199	0.537725	0.0945608	1.80307	-0.565572	-0.708698	1.90361	0.706629	0.263626	-0.368353	-0.0703377	-1.1427	1.64427	-0.832148	-0.3741	0.907661	-0.0971378	-1.22129	-0.133178	-0.561385	-0.331461	0.21845	-0.689093	0.725797
	SLE1242V0	-1.05698	-0.115076	1.32999	-0.599706	-0.527491	2.27796	-0.669282	-0.562992	-0.174266	0.773303	0.297778	0.82182	-0.162312	-0.253584	-1.27681	-0.866279	-0.48838	-0.0696133	2.70278	-0.768611	0.144342	-0.700685	-0.485617	2.53454	-0.585179	-0.674248	-0.425057	-0.114453	-0.571045	0.681768	1.83145	2.1955	0.839505	-0.442061	-0.0941699	-0.952217	1.43379	-0.302821	-0.499756	1.22237	-0.528183	-0.996841	-0.8577	-0.759966	-0.349521	-0.782535	1.91045	-0.753968
	SLE1244V0	-0.919246	1.18573	-1.21377	-0.236072	2.5271	0.200122	0.474682	-0.490841	-0.550068	1.35454	0.078296	-0.473045	-0.603089	1.99466	-0.142387	-1.08365	1.69649	1.49444	0.782695	-0.282797	-1.13649	-0.194141	-0.840353	-1.06386	-0.309338	-0.637987	0.0640041	-0.328845	1.76451	-0.57658	-0.32904	-0.474767	-0.882459	0.0213928	-0.404933	-1.44836	1.83332	-0.972424	-0.219044	-0.258416	-0.63511	0.420493	-0.465673	0.273845	-0.286689	-0.528106	-0.418846	-1.09103
	SLE1245V0	-1.18358	0.872596	-1.05018	-0.501082	-0.403359	-0.452158	3.5982	-0.0804129	-0.0436209	-0.612426	0.264358	-0.238667	-0.619086	2.24515	0.178875	-0.773632	2.60333	-0.176944	-0.799752	-0.849192	-0.64215	0.489136	-0.646791	-0.933083	-0.295909	-0.384428	0.0956446	-0.29933	0.733454	-0.470301	-0.514434	-0.464347	-0.584092	0.701099	-0.305662	-1.04215	1.2925	-0.658104	-0.540994	-0.924443	-0.291849	1.43787	-0.437093	1.23516	-0.416067	1.79824	-0.351926	-0.841631
	SLE1251V0	0.0141391	1.97081	-1.02022	0.0580405	1.15189	-0.691018	0.489358	-0.867453	-0.535255	-0.992173	0.0914581	-0.339886	-0.897727	2.73166	-0.510236	-1.14119	1.98847	0.136282	-0.570731	-0.634834	0.416238	-0.0827818	-0.504055	0.565031	0.0917974	-0.430752	1.64413	0.994911	0.214272	-0.924603	-0.670793	-0.629866	-0.797946	-0.48071	-0.408032	-1.50127	0.363192	0.0267868	2.48653	-0.942147	-0.638874	-1.23565	1.95848	-0.537811	1.1569	-1.28263	-0.509402	-0.214417
	SLE1252V0	-0.354713	0.0607831	-0.312532	0.373999	1.35527	0.216346	-0.358164	-0.533229	0.185413	2.30033	-0.866211	0.257952	-0.620987	-0.694734	0.23372	0.301336	1.63841	0.502802	-0.86426	-0.520727	-0.946176	-0.828918	-0.60235	-0.63224	-0.2798	1.1269	0.016665	0.315643	2.90233	-0.675185	-0.473513	-0.302154	-0.538878	-0.10315	-0.230574	0.0449192	0.254327	0.52171	-0.5424	0.857165	0.326272	-1.20473	-0.770096	-0.726297	-0.205623	-0.838638	-1.89971	-1.07965
	SLE1253V0	-1.53829	-0.0796512	0.227633	3.02985	1.21406	0.00916779	-0.182471	-0.313993	0.0752185	0.294026	0.817606	-0.112883	-0.599159	0.301964	0.647032	-0.214932	0.123299	1.53447	-0.646552	1.27214	0.0104122	1.07244	-1.26514	-0.920294	-0.30355	0.711414	-0.191222	-0.145201	1.84803	-0.40114	0.0630711	-0.554634	-0.185383	-0.239938	-0.265453	1.3153	-0.780643	-1.21215	1.34878	-1.36796	0.698439	-0.417293	-1.14795	-0.985428	-0.425892	-0.695925	-0.982075	3.16174
	SLE1253V1	-1.3393	0.376409	1.44992	2.34499	1.51356	-0.233126	-0.819629	-0.525602	-0.408973	-0.464106	-0.336454	-0.318585	-0.506724	-0.674741	-0.458679	-0.507603	-0.552965	-0.273366	0.258184	1.08681	0.456491	-0.401632	-1.03491	1.95507	-0.805636	0.145705	-0.581375	2.03231	-0.289881	-0.588442	1.87343	0.773571	1.21597	-0.476025	-0.0909902	-0.886187	1.55361	-1.15045	0.0546736	-0.436313	0.455483	-0.106998	-1.20322	-0.381776	-0.488655	-0.139618	-1.06454	3.22473
	SLE1255V0	0.329989	-1.15894	1.79847	-0.50417	-0.565588	-0.763525	-0.216129	-0.750073	-0.296793	-0.727551	-0.27614	-0.39712	2.09094	0.913321	-1.02736	0.682919	-1.09221	3.03856	-1.39094	0.446846	0.837719	-0.327618	0.943636	-0.848497	-0.618061	1.32294	-0.78234	-0.206231	-0.0702743	0.388049	-0.685637	-0.765736	0.297242	-0.717761	-0.532248	0.905848	-1.17481	-0.433436	0.509104	-0.654283	-0.820062	-0.45237	1.0775	0.0991768	0.635053	3.1022	0.688249	0.00488981
	SLE1256V0	1.4085	-0.393333	-0.055491	0.450352	0.659635	-0.715589	-0.568104	0.371988	-0.472242	-0.906087	-0.998408	-0.50544	2.23956	-0.666324	-0.539828	1.96337	-0.992648	2.85899	0.228794	1.5434	0.101511	-1.03162	-1.18954	-0.913882	0.143285	-1.13343	-0.637936	-0.486082	-0.857369	-0.56907	0.104371	-0.114538	-0.743921	-0.437085	-0.121222	1.32263	-1.07482	1.0582	0.122716	-0.937442	-0.515859	1.12331	-0.332621	-0.342601	-0.125884	1.07327	1.65474	-1.36855
	SLE1257V0	1.6583	0.192929	-0.711522	-0.207254	3.35559	-0.613555	-0.316326	-0.681123	-0.444085	-0.589271	-0.66816	-0.390178	-0.752908	0.435544	1.00967	2.83936	0.0937918	-0.157247	-1.08514	-0.0195019	-0.839083	-0.738055	0.612448	-1.24001	-0.0783147	-0.933809	-0.528446	-0.497563	0.34498	-0.723725	-0.546908	-0.481851	-0.750988	-0.25523	-0.203618	0.853506	-1.09379	3.47485	-0.427476	0.74338	-0.54076	-0.844213	-0.156381	-0.0615456	0.125884	-0.32314	-0.596131	0.405504
	SLE1257V1	2.43025	-0.436089	-0.46611	0.250539	0.437112	-0.394337	-0.709675	-0.422037	-0.440514	-0.359028	-0.38263	-0.480497	-0.55832	-0.84164	2.17507	2.31279	-0.809312	0.553599	-0.933068	-0.107549	-0.264987	-0.794722	-0.584083	-1.05777	-0.5479	-0.342734	-0.650479	-0.37995	0.86765	-0.579197	-0.509642	-0.048299	-0.532174	-0.219095	-0.202154	-0.0946525	-1.09942	4.41136	0.743961	-0.481396	-0.575473	-1.043	1.15354	1.05594	0.0596737	-0.419401	0.806853	-0.546117
	SLE1257V3	2.08546	-0.009179	-0.222821	-0.226705	0.515067	-0.566956	-0.38532	-0.758488	-0.466203	-0.832887	-0.666595	-0.266774	-0.470066	-0.450237	0.626043	2.24196	-0.418473	0.790282	-1.02034	-0.252643	-0.958342	-0.46863	0.0573123	-1.24067	0.719769	-0.661635	-0.427183	-0.467649	0.683721	-0.746644	-0.534572	-0.413594	-0.497582	1.50122	-0.0421194	0.317003	-1.02871	3.24953	-0.429659	0.889744	-0.0902491	-0.153162	-0.901065	2.74147	-0.409098	-1.11263	0.0968177	-0.96388
	SLE1258V0	-0.144579	0.235175	-1.13534	0.0200035	1.34552	0.995432	0.160599	-0.873608	-0.544107	0.897227	-0.774259	-0.62858	-0.75852	-0.255025	-0.330403	-1.04258	1.3101	0.00406506	-1.12437	-0.895314	-0.506685	2.02976	2.41304	-1.10644	0.00317772	1.25438	0.342976	-0.387124	2.15044	-0.823929	-0.681327	-0.553972	-0.796924	0.0453824	-0.407071	-1.41284	0.485339	1.43135	-0.347257	2.11877	-0.678843	0.24012	-0.86908	1.37731	-0.258238	-0.0610876	-1.49598	1.92162
	SLE1259V0	-1.56231	-0.498629	-0.168506	-0.678247	-1.37469	-0.136492	2.85133	-0.964677	2.04687	-0.55516	1.9854	0.307044	-0.389289	-0.69634	0.290517	-1.15258	0.340936	-0.352528	0.483159	1.38703	-0.869022	0.160324	0.578064	-0.203306	-0.0895395	-0.0871549	-0.288673	-0.457739	1.12983	0.0998853	-0.5811	-0.193971	-0.721111	-0.235727	-0.393092	-1.52322	1.56983	-1.22821	0.487688	-0.239207	-0.804159	1.48168	-1.10676	0.653791	1.63153	0.78894	0.290586	-0.277588
	SLE1259V1	-1.44743	-0.974805	4.22455	-0.341783	-1.3462	0.710658	-0.388809	-0.165494	0.37046	-0.87768	1.01032	0.635479	-0.150475	-0.580925	0.715758	-0.916031	-0.631092	-0.0108966	0.160917	2.366	-0.390027	0.108334	-0.0454573	-0.104445	0.355057	-0.0400639	-0.420994	0.222294	0.769524	1.25776	-0.507435	-0.293162	-0.388259	-0.214533	-0.220251	-1.22765	1.68325	-0.964422	0.189105	0.788478	-0.432311	0.410692	-1.07476	-0.551571	-0.430996	-0.43414	-0.394623	0.0240838
	SLE1262V1	-1.07117	-0.630791	2.85276	-0.380977	-1.68638	1.29788	-0.404622	-0.521825	0.012787	1.37844	1.18521	-0.469533	-0.677189	-0.311505	-0.0416078	-1.06496	-0.472889	-1.16805	2.19307	-0.312427	0.362056	-0.844351	-0.854959	2.72234	-0.368935	0.592064	-0.240293	0.183778	0.374241	-0.485767	0.623774	1.29221	1.14562	-0.448824	-0.121366	-1.39129	1.79538	-0.762649	-0.131054	1.18453	-0.625551	-0.212289	-0.737874	-0.478321	0.315017	-0.553174	0.235633	1.3231
	SLE1262V3	-0.811854	-0.301979	3.11878	-0.856178	-1.63512	0.216044	0.574059	-0.827935	-0.598731	0.084759	-0.640421	-0.49212	-0.686152	-1.01876	-0.394877	-1.01702	-0.689605	-1.02896	1.80297	-0.805078	0.207167	-0.854524	-1.02729	2.0733	0.649673	-0.594654	-0.00504308	0.278811	0.159343	-0.572284	0.585616	0.481925	1.7877	0.145929	0.0606503	-0.955985	0.375638	0.306811	-0.67417	1.33661	-0.063507	2.09929	-1.00469	0.338703	0.958326	2.12961	0.638248	0.3837
	SLE1264V0	-0.98607	-0.61097	-0.11641	0.87285	2.77672	-0.209331	0.120677	0.237753	-0.162992	-0.520366	0.690855	-0.281346	0.437557	0.0324845	-0.776435	-0.620739	-0.772991	1.26559	-0.139157	2.69652	0.14635	0.736455	0.0548967	1.45546	-0.850993	0.421491	-0.67318	0.459849	0.168588	0.261332	-0.370059	-0.0459913	-0.506893	-0.530065	-0.237464	0.0675399	0.294014	-0.599481	0.367369	0.0157993	0.0336726	-1.42824	-1.05913	-0.981186	-0.448938	-0.665032	-1.39287	1.00086
	SLE1265V0	2.59054	0.245002	-0.572126	0.259499	-0.860271	-0.65986	0.0852453	0.383511	-0.273309	-0.477901	-0.734731	-0.168205	-0.263543	-0.19821	1.89758	3.15425	-0.942964	-0.846395	-0.65946	0.0919156	-0.379244	-0.834876	0.796012	-0.351413	-0.508669	-0.806403	-0.577517	-0.287694	-0.632503	-0.171056	-0.419056	0.566812	0.182468	-0.243188	0.0165032	2.52777	-1.02945	0.284419	-0.543277	-1.03612	-0.0978835	0.173569	0.474902	0.686894	0.020814	-0.0888328	0.214713	3.49574
	SLE1631V1	-1.37486	0.403456	1.13248	1.349	-0.236969	0.777242	-0.532318	-0.143775	-0.483497	0.36563	-0.759689	-0.353438	3.3015	-0.647389	-0.751183	-0.591232	0.75772	0.221996	-0.272308	-0.753391	0.599897	0.681057	0.856364	0.172761	0.983122	-1.09868	1.03923	-0.379618	0.166706	-0.720131	-0.0549064	-0.364159	0.135452	0.166593	-0.235615	1.16612	-0.935456	-1.09525	0.605704	-1.37144	2.10364	-1.25593	-1.01011	-0.880979	-0.192075	-0.371913	-1.0788	0.641904
	SLE1635V3	-1.46684	-1.40015	0.0258669	-0.974342	-1.17768	3.01408	-0.819375	-0.413096	1.22485	0.371861	1.30955	0.68663	-0.484541	-0.675815	-0.641499	-1.11486	0.177241	-0.251175	-0.47828	-0.855216	-1.06997	1.86956	-0.200085	-0.540758	-0.403535	0.930817	0.0849745	0.067392	0.488584	-0.279126	-0.549262	3.35693	0.816046	0.402117	-0.314366	-1.41101	0.264834	0.175044	-0.109665	1.11863	-0.149758	1.81391	-0.752304	0.540897	-0.371717	0.677619	0.77923	-0.670246
	SLE1638V0	-0.857256	-0.788979	-0.509398	-0.552564	-0.863105	0.361644	-0.469136	-0.503934	2.91397	-0.546136	0.115723	2.21885	-0.361542	-0.486752	-0.311706	-0.562551	0.581831	0.39762	-0.536726	-0.526594	-0.683958	-0.0792786	-0.398631	-0.67611	1.7261	-0.3949	2.8937	-0.254343	-0.515031	-0.468765	-0.371695	-0.42634	-0.476714	-0.254633	-0.221541	-0.727263	0.720538	-0.67645	0.131854	-0.785847	-0.290485	0.210154	-0.508018	0.173499	4.13412	-0.612381	-0.390892	-0.450954
	SLE1648V0	-1.00792	0.358986	-0.476066	4.35396	-0.813247	-0.255104	-0.475755	-0.431583	0.084164	0.100146	0.17798	0.157059	0.189285	-0.447481	1.38864	0.339175	-0.60298	-0.780396	-0.253142	-0.811464	-0.277899	-0.570501	-0.866614	1.91142	0.205722	0.648136	-0.40962	0.871127	1.62475	-0.494755	-0.146036	-0.226385	-0.0165109	-0.276177	-0.153135	0.872467	-0.656477	-0.783882	0.482934	-1.14248	2.84951	-1.01428	-0.728913	-0.694988	-0.224425	-0.603356	0.252779	1.80936
	SLE1655V0	-0.38047	1.04858	-0.964341	0.814661	-0.00832007	-0.150591	0.0639214	-0.437443	-0.389021	1.21295	-0.183797	-0.502151	-0.383858	0.737589	-0.982697	-0.927542	-0.835906	-1.20994	2.20688	0.865688	-0.0904737	-0.293436	-0.477896	0.554987	-0.675213	-0.13374	-0.571036	0.622921	0.874935	1.015	-0.4992	4.59952	0.0310343	-0.45476	-0.00933986	-0.0748556	0.309137	-0.734859	0.565665	-1.0814	0.202035	-0.773438	-0.890752	-0.920363	-0.409078	0.25556	-1.47851	2.07899
	SLE2712V0	-0.623699	-0.826885	1.74276	-0.73922	0.198097	0.0228352	-0.854232	0.91932	-0.489954	0.92109	1.23644	0.768687	1.97136	-0.891811	0.906933	-0.59804	-0.827937	0.215545	-0.195453	-0.960124	2.57871	-0.315184	-1.16202	-0.728988	3.94353	-0.996492	-0.211598	-0.463601	0.20202	-0.430072	0.0411656	-0.202007	-0.665765	-0.567669	-0.320028	0.427697	-0.9606	0.938706	0.76223	-0.725811	0.65225	-0.344758	-0.976844	-0.818827	-0.155092	-0.564773	0.955934	-0.388171
	SLE2712V1	0.160182	-0.937437	0.0728251	0.175954	0.726725	0.281936	0.123714	0.603069	-0.55614	0.53699	-1.17914	-0.582389	0.684162	3.44515	2.31967	-0.87298	-0.842068	-1.02048	0.762193	-1.06845	2.6463	-0.885836	-0.993534	-0.382812	1.00776	-0.800035	-0.602239	1.21576	-0.451154	-0.45978	1.226	0.742957	-0.579802	-0.541114	-0.109632	0.973413	-0.260209	0.558876	-0.375365	0.853848	-0.371699	-1.62135	-1.25239	-1.06857	-0.451465	-0.84741	0.414755	-0.0636069
	SLE2712V3	-0.235207	-0.926676	0.461695	0.0544425	0.665785	0.111776	-0.698786	-0.00986818	-0.443064	0.766778	0.300405	-0.0891813	0.580774	-0.0352486	0.0365467	-0.669454	-0.853854	-0.688046	1.5175	-1.21444	0.919012	-1.10717	-1.29127	0.0170899	2.55496	-0.88525	-0.454561	-0.316819	-0.824567	-0.346942	1.31971	0.455269	-0.227225	1.64577	2.17835	0.00905374	-0.951074	0.96824	-0.396832	-0.391783	3.85281	-0.819686	-0.813169	-0.999888	-0.389287	-0.768445	0.78538	-0.755962
	SLE2713V0	-1.05373	3.69313	-0.850298	0.520535	1.94995	-0.421076	-0.51716	0.843451	-0.316767	0.0494983	-0.61535	-0.257717	-0.501509	-0.378594	1.44	-0.344379	0.58531	-0.497484	-0.344736	-0.0574282	0.167514	-1.03413	-0.923916	-0.0176338	1.82471	-0.287853	0.482383	-0.360843	0.62468	-0.455133	-0.325643	1.20651	-0.482405	-0.0127621	-0.15384	0.183329	-0.566475	-0.735044	3.29833	-1.21782	0.256546	-1.14359	-0.780439	-0.783202	-0.0845235	-0.774777	1.39775	0.188466
	SLE2715V0	-0.812611	-0.601375	-0.26831	-0.505315	-0.948768	-0.286103	-0.426537	5.41217	-0.22462	-0.0780571	1.67898	-0.360926	-0.165385	-0.0736467	-0.471171	0.0783765	-0.629426	1.22071	0.0131964	1.49806	0.124378	-0.640433	0.63826	0.26345	-0.383791	-0.228735	-0.452905	-0.207662	-0.430504	-0.525794	0.0939547	0.114524	-0.0672976	0.0125954	0.00242702	0.841617	-0.662693	-0.779759	0.625107	-0.38582	-0.0139809	-0.086037	-0.535762	-0.482096	-0.254975	-0.50317	-0.69902	-0.818208
	SLE2723V0	-0.147996	1.73696	-1.14291	2.23514	0.0286996	-0.116699	-0.656302	0.733535	-0.367197	0.221573	-0.8136	-0.292092	-0.345445	-0.500134	2.32475	-0.682221	0.544655	-0.181377	0.722198	-0.936848	-0.963387	-0.357448	-0.796897	0.891324	1.36064	-0.956457	0.379566	-0.00642314	-0.72121	-0.639748	-0.451593	-0.425315	-0.690263	-0.160885	-0.143088	0.342997	-0.150449	-0.636606	1.97329	-0.920237	0.132538	-0.749715	-0.87464	-0.648477	-0.247417	0.176444	-1.15721	-0.838716
	SLE2723V1	0.761415	0.655658	-0.917034	1.08858	-0.964608	-0.469659	-0.16563	-0.264713	-0.380842	-0.522405	-0.529952	-0.277543	-0.478224	-0.460419	0.163402	-0.82185	-0.184214	0.749498	-0.244483	-0.447997	-0.990307	-0.181097	-0.741824	-0.317014	3.93	-0.576318	2.30545	-0.491038	0.0639076	-0.60397	-0.562015	-0.583461	-0.538898	2.67152	0.550045	-0.510686	-0.0151235	1.83903	-0.346638	0.14802	0.465774	-0.769759	-0.903444	0.0331866	-0.394681	0.0605882	0.716671	-1.35652
	SLE2725V0	-0.578881	-0.598457	-0.159345	-0.147115	-0.435159	1.54016	-0.710206	0.480955	-0.615843	1.37828	-0.429705	-0.58321	0.12057	-0.680755	-1.01228	-1.00443	0.465957	-0.455278	0.170307	-1.15199	-0.613901	1.15787	0.586352	-0.0896168	0.109381	-0.654429	1.16292	-0.519589	1.02797	-0.0254473	-0.285951	-0.205243	2.9023	-0.084462	-0.339933	-1.14471	0.38121	1.12708	-0.728122	2.99344	-0.54245	-1.05979	-1.03142	-0.843766	-0.589233	-0.580434	0.131897	-1.37084
	SLE2725V1	-0.502235	-0.306801	-0.26866	0.80017	-0.408453	0.906046	-0.727475	0.942582	-0.50935	0.243084	-0.664638	-0.410461	-0.651065	-0.809575	-0.648282	-0.878963	1.07637	-0.0248683	0.011293	-1.17738	-0.906911	1.00771	-0.253798	-0.220399	0.212806	-0.683047	0.933593	-0.480144	1.19911	0.0779911	-0.245789	-0.473752	2.45704	-0.213196	-0.257127	-0.862439	0.129165	1.79322	-0.509466	0.828706	-0.183827	-0.818797	-0.550245	-0.790862	-0.3614	0.186471	-0.574015	-1.54191
	SLE2725V3	-0.744449	-0.605877	-0.264825	0.120707	-0.218661	2.04937	-0.652874	0.853191	-0.479419	0.408495	-0.63525	-0.435801	-0.645477	-0.700198	-0.872564	-0.699279	0.0387745	0.427954	-0.0783054	-0.769645	-0.384991	-0.00473938	-0.225324	0.330277	0.077197	-0.736894	1.23814	-0.444248	-0.207838	0.199167	-0.149451	-0.565051	2.56096	2.59062	0.626299	-0.817479	-0.081328	1.75694	-0.505729	0.467817	0.57652	-0.578427	-0.887629	-0.675035	-0.361758	-0.635786	-1.39606	-1.3531
	SLE2727V0	-0.358697	2.81374	0.176054	0.274526	0.977313	-0.485392	-0.274057	-0.930454	-0.578233	-0.567585	-0.149316	-0.526094	-0.669369	-0.940997	0.0596491	-0.710971	0.944706	-0.853542	-0.476211	-0.979669	0.000959405	1.5181	-0.728698	0.556354	2.26086	-0.66858	3.5056	-0.474081	-0.199917	-0.788369	-0.655975	-0.645663	-0.725912	-0.0976426	-0.289166	-0.227993	0.964419	-1.24487	-0.0424683	0.384769	-0.472908	-0.389387	0.052824	-0.493058	-0.417048	-0.48138	-0.916459	-0.839558
	SLE2729V0	-0.88559	-0.401248	-0.868022	-0.832609	-0.179456	0.385197	1.18916	-1.02045	1.44116	0.485313	1.10352	0.0775992	-0.148199	0.648789	-0.437376	-1.22866	1.33335	1.68869	-1.09644	1.57381	-1.65828	0.399215	-0.584693	-1.25963	-0.280206	1.11493	0.188121	-0.321273	1.52607	1.82755	-0.705589	-0.606283	-0.587104	-0.313584	-0.41465	-1.58956	0.764561	1.30812	-0.857259	2.16688	-0.27116	-1.05635	1.27803	-0.564375	-0.646712	-0.764559	-0.916401	0.334855
	SLE2729V1	-0.591661	-0.30214	-0.738213	-0.929131	-0.387879	0.758806	1.37925	-1.08188	0.180158	1.1923	0.111688	0.685986	0.629691	0.143076	-0.284261	-1.23497	1.61748	1.50083	-1.30255	0.948547	-1.80189	1.42143	-0.675057	-1.48868	-0.275346	0.363078	0.335513	-0.722888	1.72286	2.16482	-0.81142	-0.859195	-0.767624	-0.474111	-0.493084	-1.61128	0.838375	0.782924	-0.797928	1.05039	-0.797464	1.42129	1.66283	-0.255644	-0.662536	0.294022	-0.513615	0.202949
	SLE2729V3	0.173594	-0.392073	-0.62505	-0.694344	-0.297852	0.958913	1.25021	-0.952172	-0.450602	0.0428408	-1.0512	-0.683524	0.551541	1.88616	-0.128613	-1.20728	1.30485	1.69595	-1.28272	1.66787	-1.60409	0.881895	-0.600661	-1.46787	-0.219829	-0.158828	0.372397	-0.737159	1.18456	2.51263	-0.783809	-0.902849	-0.739699	-0.18615	-0.420133	-1.61303	0.565659	1.24839	-0.623256	2.15184	-0.815973	0.682117	1.63211	0.113812	-0.641587	-0.573011	0.418089	-0.617628
	SLE2735V0	1.20637	-0.22879	0.153069	-0.190625	2.10242	-0.233278	-0.532542	-0.0679884	-0.285589	-0.563182	-0.634246	-0.304542	-0.280181	0.0434314	3.89877	0.916398	-0.673061	-0.960074	-0.763721	-0.503843	-0.787922	-0.568048	-1.22299	-0.851345	1.81367	-0.975963	-0.415129	-0.163841	-0.290218	0.0144998	-0.368588	-0.458374	-0.554337	0.290508	-0.0734635	1.72259	-0.738681	-0.906702	0.155516	-0.77737	0.93882	-0.172031	0.0950759	-0.658819	0.0325325	-0.796681	-0.0386035	-1.06786
	SLE2740V0	0.758881	1.93559	-0.66769	1.73283	-1.16136	-0.986728	-0.196361	-0.949526	-0.0761762	-1.29933	-0.344534	-0.565021	0.506316	0.509444	2.71518	-0.955455	2.12947	-0.795739	-0.993044	-1.20952	1.7379	-0.437374	-0.809778	-0.949047	-0.453292	0.328634	-0.483242	-0.251217	0.541518	-0.96135	-0.67539	-0.222576	-0.164774	-0.0174273	-0.202383	-1.64969	1.64335	0.273006	-0.545404	1.75376	-0.693312	-0.0982511	1.60192	1.35662	-0.547315	-0.909918	0.0730813	0.157151
	SLE2740V1	0.740371	0.965921	-0.655908	3.05971	-0.533774	-0.774947	-0.51717	-0.753269	-0.467574	-1.1094	-0.859064	-0.498218	0.65659	-0.690301	2.33999	-0.577901	2.05931	-0.354743	-0.807291	-0.961231	1.38204	-0.224239	-1.04702	-1.04477	-0.175519	-1.09742	-0.000260576	-0.486939	-0.256304	-0.738622	-0.524909	-0.330582	-0.384723	0.66865	-0.247579	-1.39123	0.415105	-0.218266	2.87699	0.227994	-0.567664	0.303381	1.00292	1.02542	-0.311927	-0.587483	0.0330942	-0.809366
	SLE2740V3	1.04523	0.915507	-0.594538	0.24788	-0.380158	-0.682757	-0.482329	-0.701768	-0.454518	-0.513294	-0.75834	-0.449795	-0.268956	-0.71555	0.792241	-0.667971	0.826939	-0.277468	-0.772017	-0.789414	0.40159	-0.236918	-0.790878	-0.950863	1.47324	-0.773282	1.31912	-0.516809	-0.412592	-0.703376	-0.509518	-0.380928	-0.312438	3.0306	-0.168368	-1.11828	1.04518	-0.746823	-0.454938	0.852598	-0.452472	0.5352	-0.0664636	4.11178	-0.219894	-0.413881	0.0515881	-1.22334
	SLE2741V0	-0.335502	-0.420238	1.72629	-0.193679	-0.282133	0.489105	-0.675759	0.154992	-0.569004	1.62286	-0.0438094	-0.118561	-0.665416	-1.1296	0.398246	0.801773	-0.287225	2.341	-1.27256	0.177534	0.644767	-0.972318	2.65032	-1.09659	-0.709028	-0.953177	-0.661306	-0.769338	-0.797977	-0.654439	0.273612	-0.962499	-0.864732	-0.408996	-0.373414	0.651425	-1.15686	2.21612	-0.935152	0.560672	-0.629725	0.845901	-0.858514	2.77675	-0.538465	-0.0883358	-0.683778	0.371898
	SLE2741V1	0.0808859	0.400116	0.7574	0.321661	0.236565	-0.454271	-0.40123	-0.368338	-0.631168	0.656257	-0.961445	-0.671724	-0.72198	-0.732309	0.502132	0.865628	-0.252038	3.4411	-1.15627	0.125387	-0.334916	-0.948566	0.606115	-1.24979	-0.351667	-0.751321	-0.481263	-0.733006	-0.741921	-0.962132	0.271235	-0.873627	-0.839337	-0.279389	-0.357809	0.114294	-0.869032	1.95396	-0.850709	1.05768	-0.686295	1.64026	-0.337148	2.66014	-0.585773	2.84245	-0.521021	0.2353
	SLE2741V3	-0.51926	-0.148671	0.42785	-0.171525	1.11065	-0.119543	-0.548405	-0.284377	-0.556015	0.929168	-0.709101	-0.0508123	-0.626058	-0.624746	-0.63972	-0.0374507	-0.682534	1.01743	-0.851227	0.609824	0.0149546	-1.18583	1.85206	-0.671295	0.16423	-0.635214	-0.298411	-0.634576	-0.889315	-0.552728	0.965407	-0.698121	-0.617885	3.73901	-0.019894	-0.247594	-0.797232	2.27239	-0.736215	0.992173	-0.427035	0.00858498	-1.05231	0.974603	-0.549817	2.40585	-0.875089	-0.921531
	SLE2742V0	-1.34544	1.39134	-1.23776	0.0500003	1.79564	-1.05382	1.12622	1.48765	0.191792	-0.817858	0.994764	0.126379	-0.59709	-0.837262	1.59327	-1.31118	0.604876	-0.040858	-1.02179	-0.167332	1.05535	0.847172	-1.25216	0.500782	0.151667	0.478326	-0.443461	0.0377776	3.06114	-0.49483	-0.838735	-0.644481	-0.902274	-0.186407	-0.299709	-1.70337	1.53608	-0.261879	0.42482	0.352726	-0.6743	-0.26467	0.493586	-0.140936	-0.533	-0.0953302	0.0112818	0.966044
	SLE2743V0	-0.920832	-1.02005	0.319044	-0.300222	-0.704372	3.81962	-0.405089	-0.811293	-0.14492	0.46068	0.241274	-0.265586	2.07791	0.0168945	0.0535973	-0.947204	1.12713	-1.35477	-0.029297	-1.40245	-1.0543	0.573502	-0.35229	-0.148159	1.38601	-0.32073	1.62338	-0.382774	2.39085	-0.645013	-0.398144	1.2571	-0.610839	-0.184547	-0.268333	-1.25954	0.799726	-0.867619	1.4225	-0.307546	-0.6409	0.429033	-0.579949	0.554483	-0.107992	-0.0699253	-0.206225	1.28211
	SLE2748V0	-0.660756	-0.0830435	0.540273	-0.752214	0.286963	-0.587673	2.09202	-0.539594	-0.201099	-1.15134	1.05147	0.38956	1.40538	2.26938	-0.00615527	2.36714	-0.879906	0.808309	-0.987623	0.316176	-1.10907	-1.10737	0.328013	-0.9955	-0.706781	-0.54809	-0.686571	-0.596127	2.16168	-0.613619	-0.553774	-0.336135	-0.549577	-0.432039	-0.331385	1.26843	-0.987825	-0.492453	-0.602623	1.83808	-0.517615	0.144451	-0.954581	1.18256	-0.243913	-0.412368	-1.68497	-0.0703983
	SLE2751V0	-1.24729	0.468412	-1.10438	-0.858888	0.0368566	1.21463	-0.224816	-0.349896	0.808516	0.756015	1.86741	-0.0678676	-0.275583	1.14201	0.633509	-1.11365	1.19989	0.277952	-1.17152	-1.04671	-0.635135	0.503213	0.241584	-1.32951	0.573695	-0.231428	0.811243	-0.602267	1.27295	-0.897698	-0.764708	-0.844839	-0.878891	0.630831	-0.499163	-1.46381	1.0547	0.195411	-0.701111	-1.39942	-0.673984	2.4798	-0.251193	1.28121	-0.450368	2.59448	-0.6359	-0.246363
	SLE2753V0	-0.310123	0.123494	-0.625383	0.991055	1.18335	-0.411574	0.0752933	0.0214834	-0.303671	-0.373562	0.0861206	-0.332844	-0.340545	2.43244	-1.23324	-0.664971	1.61724	0.676706	-0.605793	-0.292406	-0.123909	0.245366	0.490439	-0.726166	-0.533827	0.944786	4.98229	-0.31181	-1.05087	-0.58576	-0.388616	-0.254355	-0.31904	-0.201131	-0.192962	-0.964876	1.63246	-0.934456	-0.0595124	-0.269564	-0.283832	-0.37015	-0.544979	-0.289066	-0.0727194	-0.810044	-0.105035	1.64573
	SLE2753V1	0.665488	-0.22762	0.373889	0.702551	-0.829275	-0.268583	-0.750539	0.504933	-0.477099	-0.877363	-0.80721	-0.502142	-0.335061	-0.846329	-1.66534	2.33848	-0.959294	1.8145	-0.552722	0.237143	2.05268	1.03932	0.599782	-0.519618	-0.849368	-0.157279	-0.589167	-0.486686	-1.51046	-0.694584	-0.442686	-0.040745	1.17592	0.664284	0.318809	1.69288	-1.08455	-0.761503	-0.614456	0.0670879	3.06635	-0.865949	0.197587	-0.493727	-0.342801	-0.414705	0.724383	0.420326
	SLE2761V0	-1.3767	0.319138	1.34844	-0.226115	-1.1441	1.74106	-0.602432	2.49689	-0.516543	0.192507	-0.702066	0.0297486	-0.0922635	-0.825571	-0.690107	-0.950838	0.981501	-0.305375	1.30239	-0.698098	0.264765	1.21285	-0.731682	1.37302	-0.315644	-0.78685	0.822358	-0.204515	0.316681	-0.648493	-0.374246	0.431595	-0.536017	0.0981784	-0.0439383	-1.305	1.6487	-0.774712	-0.457803	2.74388	-0.191804	-1.06692	-0.80684	-0.681751	-0.128509	-0.580501	-1.02857	-1.00906
	SLE2764V0	-0.715216	-0.677513	-0.651048	-0.199051	0.594033	0.615356	2.49684	-1.21139	-0.513025	-0.517041	0.0202271	-0.454482	-0.0710126	1.84273	0.109931	-1.13788	1.20205	0.479153	-1.08135	-0.176295	-0.906448	-0.0447737	-0.51289	1.4689	-0.0520544	1.09469	0.504123	-0.103093	-0.476844	-0.238706	-0.783531	-0.783792	-0.957799	1.03305	-0.275757	-1.55437	0.877491	-0.535947	-0.411931	3.61001	-0.728093	0.97798	-0.241271	0.395273	-0.399016	-0.0884433	-1.5447	0.184086
	SLE2769V0	-1.2342	0.94101	-1.07705	-0.0914806	1.84328	0.944117	-0.102801	-0.228842	-0.541586	1.97048	-0.845473	-0.623667	-0.807455	0.330676	-0.879579	-0.995732	0.489928	1.0158	1.33649	-0.813671	-1.26953	-0.343453	-0.723583	-0.857322	0.502192	-0.632792	1.82361	0.034312	0.378116	-0.561611	0.191773	-0.250843	-0.711489	-0.0761068	-0.372718	-1.32171	0.585246	0.334235	-0.208083	1.61408	-0.644148	0.837113	-0.133769	-0.0853094	-0.433357	-0.477366	-0.590355	-1.27952
	SLE2770V0	-1.25399	-0.714448	0.494021	0.744202	1.39142	0.0909746	-0.84954	0.042287	0.307049	1.67636	0.957247	0.736756	-0.802712	-0.886824	-0.261634	-1.03855	-0.714145	-1.00916	1.99911	-1.42146	1.14805	-0.925106	-1.53057	1.29163	1.80998	-0.797724	-0.0489822	1.75507	-0.771763	-0.66993	1.99836	1.13696	-0.422959	-0.481543	-0.237904	-1.21256	0.131509	0.413638	2.0423	0.465126	0.515719	-1.35974	-0.408309	-1.06589	-0.405735	-1.1527	0.238924	-0.00509303
	SLE2771V0	0.784681	0.965582	-0.385268	-0.366736	-0.0264946	-0.447696	0.829829	-0.441179	-0.329518	0.0265748	0.357268	0.283861	-0.360362	0.561308	1.02709	-0.882863	3.91541	-0.339901	-0.981895	-1.14291	-1.23417	0.757358	-0.753214	-1.2024	1.00474	-0.62332	1.61947	-0.464105	-0.699102	-0.504792	-0.512774	-0.617576	-0.378006	0.158706	-0.206763	-1.20901	2.32623	-1.00428	-0.0496027	-0.386364	-0.299478	-0.121847	-0.633125	-0.502119	-0.368025	-0.047227	-0.0846358	-1.53765
	SLE2800V0	0.500249	1.03904	-0.0766821	-0.578489	-0.958897	-0.345105	-0.554019	0.702311	-0.372365	-0.758071	-0.64888	-0.410586	-0.652381	-0.466801	-0.271322	-0.596513	-0.730821	-0.699408	1.33691	1.33468	0.5209	-0.73949	0.440091	1.14168	-0.716204	-0.420465	-0.672347	-0.472256	-0.891378	-0.384002	-0.271002	2.48776	-0.543362	-0.409906	-0.244432	-0.0820602	-0.185941	0.12412	-0.567496	0.0731742	-0.1749	0.445008	0.323574	2.39761	-0.240561	1.3485	0.830235	0.400576
	SLE2800V1	-0.415502	1.5923	-0.625728	-0.642105	-0.0804645	-0.575933	0.187607	0.988998	0.0341025	-0.839328	-0.306874	-0.164524	-0.867483	-0.261783	-0.722081	-0.849522	-0.73887	-0.50118	1.18607	1.68586	0.84972	-0.260354	0.0605737	2.01996	-0.730032	-0.318803	-0.662074	-0.234943	-1.20801	-0.409644	-0.312678	2.42363	-0.515098	-0.319974	-0.185429	-0.452899	-0.246209	0.155379	1.02179	0.00317367	-0.587419	-0.015773	-0.368016	0.679456	0.0470542	0.941538	0.755194	0.539788
	SLE2800V3	-0.466845	1.11835	-1.01558	-0.225389	0.753105	-0.479357	-0.480148	1.78248	-0.101039	-0.913977	-0.245922	-0.355536	-0.843268	-0.45174	-0.435655	-0.853889	-0.482174	-0.169593	0.388292	1.86061	0.739338	-0.235933	0.0241669	1.67763	-0.651781	-0.227819	-0.533893	-0.329332	-0.753374	-0.378689	-0.426256	1.42175	-0.723296	-0.431926	-0.32678	-0.823221	-0.497884	-0.02402	2.36968	-0.957235	-0.663318	-0.170042	0.141859	1.18424	2.82193	-0.732568	0.924841	-0.231999
	SLE2802V0	-0.362331	2.87193	0.147167	0.642055	-1.00581	-0.444337	0.49617	-0.534161	-0.170588	0.646555	-0.269535	-0.0974415	1.44237	-0.372759	0.245637	0.315377	-0.867527	1.25771	-0.761264	1.7046	2.46344	1.44865	0.986376	-0.339938	-0.257868	-0.896675	-0.564715	-0.343935	-0.0854972	0.0822951	-0.276591	-0.552404	-0.474498	-0.180166	-0.1726	2.52195	-0.93172	-1.16359	-0.144638	-1.4677	0.721987	-0.919808	-0.963806	-0.971822	-0.268927	-0.669327	0.937119	1.99157
	SLE2802V1	1.92721	0.0610387	-0.00843082	-0.754492	1.74651	-0.0763817	-0.663454	-0.969238	-0.494787	-0.867263	-1.02946	-0.257739	-0.482423	-0.427895	-0.987454	-0.664557	-0.745474	1.48549	1.11872	3.11649	1.73322	-0.389802	0.361797	2.11845	-0.434043	-1.13212	-0.473737	-0.465783	-0.89445	0.238245	0.701523	-0.233856	-0.366271	0.0217929	0.554438	1.36044	-0.606414	0.26544	-0.310212	0.0444265	-0.300242	-1.27326	0.710632	-0.879882	-0.166793	-1.29477	1.84762	0.505192
	SLE2802V3	1.89472	-0.252298	-0.455138	-0.892607	0.155983	-0.674686	-0.131582	-0.759381	-0.283788	-0.730777	-0.244288	0.666541	-0.328508	-0.795209	-0.695231	-0.346453	-0.931256	0.727589	-0.0812211	2.62548	1.04054	-0.592225	1.44464	0.242228	-0.557589	0.911935	-0.640311	0.916351	-0.412912	-0.234095	0.264932	-0.587305	-0.26897	-0.11723	-0.287486	1.28509	-0.86645	0.226367	-0.649027	1.52988	-0.566012	-0.543529	-0.363272	-0.91339	-0.0212965	-1.05021	0.410517	-0.524709
	SLE2804V0	0.145807	-0.0799565	-1.11461	-1.04256	1.63563	-0.728302	1.45794	-0.818711	0.171932	-1.08097	0.58465	0.127788	-0.374297	2.2944	-0.302837	-1.22103	0.380131	-1.05609	-0.28423	-1.22919	-1.17916	0.955125	0.321411	2.14797	0.345137	2.16847	0.460794	1.31428	0.702796	-0.368301	-0.565764	0.197575	1.84915	-0.59731	-0.25208	-1.12026	1.27679	0.0439915	-0.723899	0.638851	-0.730622	-0.896961	0.284073	-0.647119	-0.218836	-1.34792	-0.326456	0.0292892
	SLE2806V0	-0.555591	-0.229077	-0.973418	-0.694075	1.73382	-0.398211	-0.713852	0.104151	1.14489	-0.617689	1.10429	1.68119	-0.717709	-0.784192	-0.780953	-0.74084	-0.259214	-1.25495	0.504336	-1.24821	-0.225092	1.45562	-0.454937	1.05109	-0.708293	2.30104	-0.468374	2.93271	-0.279113	-0.661554	0.528092	-0.33347	0.202854	-0.522488	1.06458	-1.1734	0.397984	-0.315999	1.65745	-0.088862	-0.512998	-0.277704	-0.53836	0.0541839	-0.450543	-0.800687	-0.679494	-1.18871
	SLE2806V1	0.53478	-0.912018	-0.858964	-0.596986	-0.898258	-0.038734	2.37167	-0.771229	-0.510049	-0.803381	0.218682	-0.657559	-0.298709	0.675048	-0.574893	-0.9548	-0.123573	-1.29069	1.41533	-1.28074	-0.262647	3.18874	-0.449332	0.560853	-0.163121	-0.217216	0.323599	-0.474624	-0.553509	-0.745921	0.33861	0.386336	0.137108	-0.154187	2.53097	-1.38558	0.853501	0.0665531	-0.507437	0.810468	-0.702353	1.15769	0.00251853	1.76454	0.984962	-0.693529	0.683152	-1.38813
	SLE2808V0	-0.768845	1.28703	-0.326663	1.90469	0.440679	-0.524791	-0.170491	-0.415805	0.286363	-0.560138	-0.280899	0.709507	0.0510583	-0.374263	1.23132	-0.711861	-0.0650283	-1.66738	0.0955367	-1.12838	-0.918032	-1.06896	-1.12401	-0.457052	1.77332	1.09252	0.0496271	4.95177	-0.141738	-0.529957	0.171033	0.0654653	-0.245135	-0.367371	0.0103529	0.686623	0.149936	-0.630182	-0.0660176	0.0733263	-0.31161	-0.925533	-0.872431	-0.62796	-0.328062	-0.496048	-0.145538	-0.201045
	SLE2808V1	1.57563	0.145569	0.698118	-0.74234	0.361946	-0.14702	-0.611583	-0.747574	-0.528427	-0.293025	-0.718618	-0.553944	-0.516425	-0.904645	0.878994	-0.670072	-0.317312	-2.42937	3.26111	-1.32632	0.59727	-1.31139	-0.638711	3.27187	-0.288087	-0.58381	-0.52232	-0.0743807	-0.369077	-0.600828	0.994292	0.57557	0.783458	-0.41998	0.145432	-0.529532	1.08006	-0.968176	0.583306	-0.394355	-0.125584	0.0689158	-0.205798	0.447765	0.167277	-0.0399123	1.30699	-1.45134
	SLE2808V3	1.76741	-0.17	-0.104577	-0.92472	-0.335581	-0.567792	0.606755	-1.01017	-0.43075	-0.253612	0.434822	0.148582	-0.279802	-0.538343	0.87408	-0.620896	-0.266211	-2.03331	3.01314	-1.05667	-0.271165	-1.77015	-0.226748	0.832236	0.345115	0.223736	-0.55703	0.860784	-0.430406	-0.449162	1.05667	0.709195	0.216012	-0.332584	0.389658	0.121816	0.338896	-0.725088	-0.609613	-1.0533	3.70544	-1.13313	-0.425833	0.0998485	-0.326008	-0.421894	1.27156	-1.48959
	SLE2809V0	0.158285	0.887013	0.943776	1.57034	1.84772	-0.608376	-0.866664	-1.03345	-0.545946	-0.559648	-1.17775	-0.59024	0.0983045	-0.822084	-0.55416	0.9338	-0.336602	-0.741447	1.04398	-0.442512	2.02738	1.36712	0.109175	1.40338	-0.668837	-0.248384	-0.437834	-0.297556	-0.852507	-0.773037	-0.356404	-0.850939	-0.524872	-0.268762	-0.118223	0.953752	-0.104622	-1.27002	0.891557	-0.569001	0.157753	-0.666738	-0.725341	-1.23518	2.50433	-0.958369	-0.331185	-0.979896
	SLE2809V1	0.370155	-0.497362	0.646928	-0.514989	0.76579	-0.25327	-0.224451	-0.771838	-0.501766	-0.780424	-0.666755	-0.392832	-0.357581	-0.5189	-1.17348	-0.859821	-0.192998	-1.41372	3.18595	-0.828204	0.289678	-0.312644	-0.193229	2.18407	-0.650722	-0.873353	0.199655	-0.304938	-0.938946	-0.706377	0.183811	-0.623429	-0.402992	-0.0477375	1.7943	-1.11194	0.319219	0.227016	-0.00274901	1.22509	-0.515262	-0.209316	-0.430633	1.87373	3.01065	2.27295	0.644682	-0.977881
	SLE2811V0	0.730784	-0.918276	0.936931	-0.725549	0.874597	-0.589903	-0.707024	-0.806774	-0.391976	-0.841431	1.17101	-0.0779037	0.912415	-0.814847	-1.41103	-0.852223	-1.02888	-0.233133	1.70487	0.00888442	1.55067	-1.24361	1.84272	2.13967	-0.770668	1.87273	-0.683007	0.0772572	-0.0192891	-0.820427	0.722163	0.923749	-0.54533	-0.745618	0.0950991	-1.49419	-1.22406	1.31707	-0.0524332	-1.28048	-0.876903	0.752393	-0.575696	0.941146	2.56784	-0.293339	-0.917385	-0.0116598
	SLE2812V0	-0.0797318	0.538535	-1.24034	-0.782438	-0.0674388	-0.00465545	1.27384	-0.0426436	0.597906	-0.316366	1.5829	0.0765652	-0.985781	0.5359	1.18616	-1.26589	2.84798	-1.78689	-0.0799824	-1.61175	-1.46607	-0.0638329	-1.02502	0.404196	0.764643	1.15309	1.10472	-0.157799	1.68118	-0.745918	-0.755479	-0.903429	-0.295535	-0.36841	-0.417511	-0.110618	-0.144864	0.27277	0.578577	-1.4674	-0.823428	0.641906	1.73358	0.205924	1.45945	-0.642838	-1.02107	1.75121
	SLE2812V1	-0.91402	-0.46069	-0.664254	-0.855746	-0.115639	0.260553	1.69831	-0.696729	2.21192	0.00501646	-0.159673	0.867169	-0.723793	0.44565	0.900959	-0.958547	1.01253	-1.39353	0.536558	-1.26655	-1.27335	0.324679	-0.94671	0.280905	1.04895	1.30589	0.286158	1.2753	1.61132	-0.700876	-0.532078	-0.634215	0.127417	-0.201301	-0.268342	-0.387147	0.50569	1.16087	-0.510406	-1.12901	-0.559128	0.109685	0.486016	-0.277248	-0.128256	-0.662821	-1.11795	-0.0185383
	SLE2817V0	-0.940929	0.999661	-0.492788	1.69349	0.0228416	-0.147382	0.0567284	-0.520227	0.479084	-0.462794	0.668579	-0.288123	-0.420346	0.13748	0.442611	-0.671566	0.101987	-1.06684	0.0587917	-0.825353	-0.85719	-0.377676	-0.962575	-0.0272875	-0.299938	2.65499	-0.336699	4.21284	0.861109	-0.506063	-0.285075	-0.105589	0.337401	-0.0845342	0.0493713	-0.474213	0.283887	-0.869007	2.39268	-1.19221	-0.287229	-1.08455	-0.801703	-0.763398	-0.294434	-0.756107	-0.907864	0.656253
	SLE2817V1	1.1145	2.03124	0.417441	-0.279393	-0.148784	-0.660171	-0.91512	-0.516258	-0.56384	-0.856802	-0.975115	-0.503074	0.178418	-0.349037	1.57151	-1.10879	1.02739	-1.30895	-0.507208	-0.727859	0.256561	4.10613	-0.253244	-0.223758	0.0209396	-0.639056	0.264956	-0.280121	1.56951	-0.690093	-0.643745	-0.611213	0.154499	0.214953	-0.224344	-0.503815	1.64043	-1.52895	-0.0115832	-1.24595	-0.457174	1.23519	-0.345279	-0.652386	0.401718	-0.81406	-0.944858	-0.31395
	SLE2817V3	0.169988	0.570934	-0.973677	-0.489472	-0.487165	-0.818055	2.84436	-0.756841	-0.608629	-0.958627	-1.08845	-0.580995	-0.828523	0.992191	0.108777	-0.737284	-0.0294629	-1.1914	-0.0296581	-0.38521	0.828573	1.09033	0.502917	0.36533	-0.56045	0.215223	-0.326311	-0.219503	0.916701	-0.575723	-0.480572	-0.365733	1.67964	-0.404726	-0.310287	-0.44061	0.123734	-0.549035	0.29019	0.549422	-0.65072	0.102338	-0.416279	-0.779594	4.95588	0.382034	-0.123693	-0.43159
	SLE2818V0	-0.927492	2.55408	-1.45927	-0.580263	1.07267	0.218841	0.430502	1.49671	-0.578381	0.975999	-1.11606	-0.601035	-0.660571	0.0322144	-0.83512	-1.0481	1.10028	-0.80149	-0.100563	1.62353	-0.962168	0.241533	-0.0812883	0.355878	-0.185676	0.0887279	0.806312	-0.357094	-0.600999	1.65425	-0.645284	1.16632	2.16383	0.126003	-0.0755637	-1.45237	2.31956	-1.00521	-0.739573	-0.876941	-0.308888	-0.833911	-0.485085	-0.39155	-0.45097	-0.463363	-0.821155	-0.0404799
	SLE2818V1	-0.953646	2.71856	-1.34363	-0.505468	1.49461	0.0305644	0.16758	1.81338	-0.599082	0.21739	-1.15957	-0.622696	-0.855942	-0.0375085	-0.196377	-1.09088	1.15822	-0.763705	-0.410223	2.0424	-1.04277	0.227862	-0.289378	-0.51539	0.477268	-0.750087	1.23103	-0.47752	-0.444288	1.04967	-0.665024	0.650088	2.25202	-0.346262	-0.273196	-1.50998	2.16741	-0.924364	-0.754768	0.59542	-0.446394	-0.906434	-0.545936	0.716621	-0.482977	0.24298	-0.20917	-0.12989
	SLE2821V0	-0.86893	-0.836333	-0.384799	-0.258926	-0.74319	0.600072	-0.527577	-0.430342	2.19814	0.217899	-0.146664	2.54834	-0.50179	-0.548109	-0.842192	-0.630205	0.101163	-0.0594194	-0.5862	-0.500383	2.90478	1.80105	0.634753	-0.515913	-0.561702	1.43158	-0.428876	0.0546346	0.802598	-0.451695	-0.411134	-0.410139	-0.547282	-0.321428	-0.25658	-0.832131	-0.174413	-0.55816	2.84354	-0.445762	-0.409767	-0.708541	-0.499834	-0.513631	0.0726332	-0.591837	-0.86904	-0.351284
	SLE2822V0	-0.964901	-0.740693	-0.352164	-0.463198	-1.19621	0.133634	-0.577235	-0.710338	3.21618	1.28311	2.33069	1.56847	-0.543535	-0.604066	1.6362	-0.0908172	-0.147216	-1.19725	-0.0720263	-1.00854	-0.436301	-0.532482	-0.902317	0.188535	0.926453	1.16597	-0.138909	0.500815	1.01277	-0.588234	-0.424746	-0.0272746	-0.525973	0.329354	-0.0194678	-0.205537	0.815387	-0.435756	-0.445123	-0.301555	-0.40531	0.353333	-0.3426	-0.523432	-0.291517	-0.795409	-1.51034	-0.667628
	SLE2827V0	-0.772763	0.908143	-0.206998	2.00786	1.35796	0.023032	-0.0677795	-0.368039	-0.324964	-0.0539677	-0.592455	-0.311998	-0.420061	-0.287905	0.388519	-0.679354	2.62821	-0.905842	-0.142248	-1.10146	-0.657525	-0.168554	-1.17075	-0.766037	1.13717	-0.953664	1.94804	-0.286473	-0.475887	-0.51794	0.849472	0.542808	-0.37685	-0.153589	-0.14811	-0.948737	0.020826	-0.829034	4.13565	-0.915234	0.0516991	-0.838006	-0.602756	-0.707967	0.18416	0.0722562	-0.465556	0.504154
	SLE2827V1	-0.0765516	0.210876	-0.263853	0.740841	1.72594	-0.247432	-0.660496	-0.431921	-0.45051	-0.37117	-0.578229	-0.481457	-0.0656217	-0.152975	-0.60262	0.668545	-0.453465	0.0172518	-0.325241	-0.512277	0.411823	-0.770141	-0.618712	-0.782233	0.329519	-0.647378	0.389825	-0.352435	-0.974063	-0.394264	0.656367	0.129425	-0.464804	5.46501	0.943845	0.0710568	-0.625557	2.34367	-0.553093	-0.539463	-0.0897026	-0.104331	-0.835265	-0.26251	-0.314151	-0.9077	0.548111	-1.09567
	SLE2836V0	1.46269	-0.603597	-0.317782	-0.647169	0.233895	-0.186673	-0.674013	-0.203319	-0.457454	1.85838	-0.888171	-0.477459	-0.582856	-0.619826	-0.524943	0.469861	-0.882057	-0.377377	0.0659492	-0.922878	1.14215	-1.2115	1.89996	2.9082	-0.411814	-0.939647	-0.611514	-0.529359	-0.580651	-0.739853	2.29968	-0.199466	3.02966	-0.374155	-0.123904	1.00982	-0.928771	0.623032	-0.453448	0.836521	-0.271367	0.113364	-0.38758	0.677492	-0.121602	-0.996919	1.48312	0.401156
	SLE2842V0	1.03774	-0.284825	0.845496	-1.13235	-0.957507	-0.48832	-0.773011	1.12841	-0.547213	-0.105761	-0.0644266	-0.333888	0.130573	0.112546	-0.47422	0.334847	-1.21132	0.496938	1.12727	1.23117	-0.36751	-1.041	1.41746	0.675463	-0.784129	-0.768331	-0.870187	-0.378112	-0.801054	1.87752	-0.304061	-0.884764	0.383507	-0.642862	-0.357976	1.33035	-1.29078	0.172201	-0.613685	-0.350604	-0.73231	1.0651	1.98819	1.28168	-0.595801	2.20417	-0.472386	1.81318
	SLE2877V0	0.577882	-0.906534	1.28635	0.363815	-0.303019	-0.486703	-0.630233	-0.336429	-0.284476	-0.831268	-0.309269	-0.339924	4.51648	-0.521797	2.63266	-0.0948492	-0.370549	-0.325189	-0.840294	0.174555	0.875837	-0.686365	1.18733	-0.952627	-0.741171	-0.784639	-0.560876	-0.46983	0.0516636	-0.487629	-0.48121	-0.521392	-0.61093	-0.260635	-0.247881	0.585551	-0.35246	-0.152103	-0.543508	0.146246	-0.369765	2.41173	-0.69403	-0.429542	-0.37655	1.73557	-0.37015	0.450019
	SLE3003V0	2.25736	-0.760453	-0.633043	-0.714875	0.194208	-0.924719	-0.67647	-0.276094	-0.505677	-0.895538	-0.370967	-0.307322	-0.284863	-0.585268	-0.820837	0.220562	-0.212748	-0.44082	0.904722	-0.161943	0.744561	-0.998942	0.420302	0.100807	-0.318894	-0.921471	-0.186818	-0.514476	-0.721451	0.372628	-0.247685	0.576477	0.854931	0.893853	0.276404	-1.19903	0.164408	1.31245	-0.411836	1.19304	-0.605701	0.853725	0.441466	5.15734	0.214076	-1.20327	0.564359	-0.202496
[truncated: 7 more columns]

## Sheet: Fig. 3A
	Spearman's correlation coefficients (raw data, without hierarchical organization) :
		B0	B1	B2	B3	B4	B5	B6	B7	B8	B9	B10	B11	B12	B13	T0	T1	T2	T3	T4	T5	T6	T7	T8	T9	T10	T11	T12	T13	T14	T15	T16	T17	T18	T19	T20	M0	M1	M2	M3	M4	M5	M6	M7	M8	M9	M11	NK0	NK1
	B0		0.189821	-0.0673125	-0.129347	0.241594	-0.424261	0.231649	-0.0444646	-0.429266	-0.190122	-0.430372	-0.349558	-0.0222506	0.157384	-0.191383	0.318756	-0.189118	0.0820327	-0.0327941	0.272548	0.271435	-0.163852	0.457634	0.0132013	-0.100672	-0.141908	-0.17271	-0.403488	-0.201452	0.227105	-0.010929	-0.115458	0.117006	-0.0295984	0.0101589	0.179137	-0.241468	0.416473	-0.305266	0.249815	-0.203843	0.363805	0.378631	0.368111	0.051821	0.19432	0.296577	-0.050722
	B1			-0.471886	0.300855	0.425333	-0.395037	0.503643	-0.135319	-0.430513	-0.129189	-0.441681	-0.349732	-0.194739	0.328618	0.0984297	-0.117115	0.294226	-0.0793656	-0.0378206	-0.0457429	-0.0238539	0.103243	-0.0726111	-0.00772508	0.100387	-0.0818591	0.237932	-0.154825	0.126489	0.0237513	-0.132903	-0.0622978	-0.0783956	-0.0232384	-0.166989	-0.0906968	0.162875	-0.0313896	-0.00775671	0.0133275	0.0129567	-0.184755	0.046237	-0.084966	-0.146542	-0.0138967	0.116954	0.069439
	B2				0.106286	-0.401251	0.282622	-0.410362	0.237304	0.0533584	0.0940118	0.141312	0.133914	0.483992	-0.332647	-0.0263119	0.24787	-0.360029	0.053551	0.138192	0.216488	0.202395	-0.0699796	0.0287068	0.131137	-0.159135	-0.223985	-0.323553	-0.0155133	-0.3336	0.0851379	0.24505	-0.0181173	0.174455	0.0581197	0.20792	0.314192	-0.303834	-0.0591338	-0.00216604	-0.0871145	0.179035	-0.0289238	-0.242663	-0.135834	-0.0336786	-0.0042505	0.161877	-0.00770537
	B3					0.141303	-0.153619	-0.0852726	-0.0345462	-0.255408	-0.00287229	-0.275113	-0.253567	0.0972653	-0.0394663	0.189025	-0.0233727	0.0416724	-0.0390676	-0.0319027	-0.0414349	0.0529082	0.0926623	-0.286501	-0.0554727	0.0150243	-0.0287464	-0.0185989	0.128218	-0.0361243	-0.120509	0.0100689	-0.113005	-0.0352487	0.0730299	-0.0289292	0.0901293	0.00597342	-0.407177	0.233579	-0.307806	0.32564	-0.407247	-0.483612	-0.492668	-0.0664227	-0.193262	0.00167287	0.190343
	B4						-0.220609	0.283007	-0.0750736	-0.343894	-0.0858374	-0.304581	-0.225233	-0.288121	0.21011	-0.0969155	-0.11074	0.182432	0.0885906	-0.0693133	-0.0512748	-0.0132172	0.0619827	-0.0358797	-0.0921573	0.183306	0.0602703	0.273379	-0.0117337	0.133679	-9.46902e-05	-0.0192225	-0.021471	-0.13241	-0.0641526	-0.103891	-0.20188	0.13888	0.179277	0.0704185	0.136985	-0.00632846	-0.0591183	0.135911	0.0758284	0.063111	-0.034471	0.0288846	-0.102234
	B5							-0.268549	0.171649	0.351335	0.604097	0.403924	0.317573	0.0936971	-0.178732	-0.0925079	-0.353524	0.201665	-0.0119348	0.120264	-0.110515	-0.264204	0.172801	0.0150833	0.0594612	0.111632	0.132041	0.271183	0.271487	0.0903379	-0.0876669	0.083735	0.0954472	-0.0548928	0.241439	0.128071	-0.328423	0.22601	0.0591693	0.00714913	0.128103	-0.0364674	-0.0318315	-0.0660671	0.0556064	-0.00715006	0.0854966	-0.268212	0.0130396
	B6								-0.226063	-0.0959062	-0.184499	-0.0678528	-0.14458	0.000474856	0.693465	-0.0164665	-0.273614	0.346365	0.0680192	-0.125494	0.195733	-0.125067	0.157878	0.187263	-0.180294	0.000829653	0.127556	0.210099	-0.159091	0.299182	0.331258	-0.156154	-0.0940108	0.0112833	0.125759	-0.125239	-0.261319	0.308046	0.154291	-0.211684	0.20789	-0.317853	0.229152	0.226565	0.262424	0.0125383	0.210162	-0.0588281	0.147081
	B7									-0.15236	0.278113	0.0570725	-0.0993356	0.0562753	-0.118394	0.0287067	0.133899	-0.152994	0.160814	0.0626529	0.120903	0.138704	-0.00875089	0.115553	0.0350746	-0.148553	-0.227563	-0.193085	-0.11388	-0.189403	0.0399669	0.117311	0.0838081	0.0916996	0.0198927	-0.0109207	0.193806	-0.150842	-0.000804862	-0.0603414	-0.265012	0.181946	0.0671664	0.0113787	0.0150133	-0.151114	0.127159	0.0589444	0.0884242
	B8										0.0550991	0.728123	0.730199	0.125886	-0.0581808	0.013528	-0.325328	0.0955583	-0.0973007	-0.0147435	-0.119755	-0.25341	0.192518	-0.104467	0.00980268	-0.0517999	0.588927	0.0416756	0.543418	0.181239	-0.0742384	0.00580122	0.0917443	0.0324628	-0.0353118	0.102825	-0.183441	0.157547	-0.0418746	0.138517	-0.0255643	-0.0887372	0.0118311	0.00959766	-0.0092903	0.0202151	-0.0311078	-0.220324	0.127316
	B9											0.165103	0.0779532	0.0227667	-0.0933714	-0.0965762	-0.0808734	0.102761	0.141333	0.0658728	-0.0401171	-0.0921652	0.172226	0.120588	0.0200743	-0.0390995	0.123216	0.078256	0.123437	0.160516	-0.0797371	0.152435	0.0391544	0.0434868	0.154456	0.027972	-0.058921	0.0239016	0.0551177	-0.149722	0.00532633	0.135817	-0.00855369	-0.0145392	-0.0658774	-0.137377	0.0707894	-0.121713	0.0932541
	B10												0.536366	0.22367	0.0337813	0.0743316	-0.348117	0.14298	-0.0606001	0.0437435	-0.139122	-0.200164	0.182558	-0.0587613	0.0484785	-0.00872825	0.395893	0.0723506	0.423427	0.206635	-0.106482	0.112853	0.0494649	0.0388036	-0.0550207	0.0921259	-0.230081	0.226666	-0.12586	0.153944	-0.107445	-0.131672	0.0111272	-0.00242279	0.0214273	-0.0213852	-0.0916737	-0.267236	0.108155
	B11													0.0230696	-0.151064	0.00706972	-0.294695	0.0461892	0.0251491	-0.0396125	-0.171056	-0.223287	0.148089	-0.197027	0.000165974	0.125679	0.348969	0.122989	0.381421	0.153416	-0.0795254	0.0337093	0.046046	-0.00594351	-0.0449988	0.0442806	-0.175443	0.147248	0.0464334	0.0712826	0.0444139	-0.0828054	0.0455837	-0.0489081	0.0574469	0.0430013	-0.0363926	-0.165928	-0.0554512
	B12														0.0614998	0.0989114	0.0479338	-0.00961949	0.0324334	-0.0386756	0.235371	0.036874	0.0960026	0.146044	-0.0816331	-0.138969	0.0224371	-0.161864	-0.064347	-0.0279849	0.243431	0.0196715	-0.152925	0.0843124	-0.0280722	0.0577174	0.109523	-0.0549781	-0.067248	0.058502	-0.0250324	0.0234768	0.00793275	-0.0720371	-0.094388	-0.00127498	0.087514	0.0564839	0.219788
	B13															-0.0291548	-0.214763	0.321422	0.0654518	-0.0459941	0.136132	-0.207993	0.054689	0.180178	-0.130765	-0.0696037	0.159223	0.121964	-0.029753	0.255017	0.225629	-0.071609	-0.0973081	0.117183	0.0622431	-0.12536	-0.190394	0.249779	0.0661887	-0.157041	0.0273802	-0.257961	0.170603	0.166265	0.22963	-0.0145962	0.177848	-0.127157	0.249083
	T0																-0.00798548	0.199448	-0.395518	-0.358423	-0.353326	-0.26173	-0.0507615	-0.39072	-0.325732	0.31318	-0.214069	-0.0730294	-0.222781	0.134388	-0.150059	-0.286465	-0.332597	-0.27311	-0.0979326	-0.384226	0.108222	0.05552	-0.287865	0.108712	-0.269731	0.0145112	-0.169794	-0.0990866	-0.178956	-0.071445	-0.133943	-0.213182	0.165281
	T1																	-0.674838	0.224185	-0.100576	0.313896	0.356459	-0.35133	0.19888	0.0809516	-0.33331	-0.23629	-0.626856	-0.344181	-0.179957	-0.00930324	0.0412026	-0.0566638	0.164406	-0.180305	-0.0478747	0.783832	-0.74189	0.142634	-0.218987	-0.0867435	0.233165	0.0994161	0.018015	-0.0376653	-0.0418545	0.0287507	0.189545	0.123538
	T2																		-0.200982	-0.181657	-0.346728	-0.450297	0.314004	-0.139555	-0.324953	0.261252	0.143769	0.747633	0.045006	0.277663	-0.154939	-0.243283	-0.198915	-0.292113	0.211809	-0.201687	-0.711594	0.709165	-0.0301889	0.0276698	0.114588	-0.220335	-0.0980924	0.100004	0.147456	0.0258714	0.0397683	-0.256496	-0.0812531
	T3																			-0.249744	0.511386	0.238712	0.108072	0.384353	-0.184108	-0.29137	0.0632841	-0.11449	-0.169257	0.0167285	0.131855	-0.104535	-0.107473	-0.11886	0.0346248	-0.223623	0.16966	-0.26447	0.159292	-0.0985725	0.0309398	0.0587706	0.275665	0.0477481	0.14464	0.000348589	0.120782	0.0784111	-0.0164128
	T4																				0.0629922	0.0762882	-0.251882	-0.167648	0.708427	-0.0425001	-0.112523	-0.0481784	0.331034	-0.264207	0.0182751	0.686903	0.547013	0.461591	0.0246429	0.662739	-0.0815987	0.0248167	0.0985917	0.0939485	0.0838397	0.0694311	-0.0397933	-0.160754	-0.0251852	-0.0650119	0.0722802	0.223038	-0.108538
	T5																					0.332707	-0.129614	0.466969	0.0903811	-0.384292	0.00029985	-0.349832	-0.203417	-0.216429	0.49682	0.0432779	0.0584155	0.155063	0.0640417	0.0712237	0.25335	-0.28834	0.154253	-0.138792	0.055275	0.0748757	0.237347	0.00485293	0.0768458	-0.109433	0.162203	0.168781	0.193064
	T6																						-0.17516	0.330608	0.266149	-0.247536	-0.115103	-0.362731	-0.126939	-0.138933	0.236187	0.0986881	0.0193324	0.114591	-0.163837	0.0395386	0.299471	-0.288498	0.109359	0.0114496	0.059828	0.00108893	0.0649886	0.0820619	-0.0861497	0.0643544	-0.0663386	0.181852	0.0596307
	T7																							0.0919593	-0.186325	-0.0403065	0.313659	0.278098	0.127334	0.242729	0.00695179	-0.236709	-0.176714	-0.1718	0.0563245	-0.109306	-0.286349	0.321276	-0.201713	0.0253296	-0.10995	-0.0622347	0.0275231	0.0999112	-0.0631859	0.0798111	-0.0327895	-0.146927	0.062574
	T8																								-0.00551566	-0.435173	0.204948	-0.185625	-0.262172	0.0254951	0.194682	-0.0404963	-0.0418133	0.038531	-0.0404087	-0.0762533	0.0995266	-0.190185	0.343396	-0.346432	0.209074	-0.306857	0.376107	0.2839	0.3428	0.0456098	0.194213	0.0612565	0.211536
	T9																									-0.167886	0.0536337	-0.208234	0.376438	-0.214298	-0.0417265	0.5114	0.488369	0.474927	-0.10913	0.560983	0.0798154	-0.112129	0.0667483	0.108625	0.132912	0.0602778	-0.188945	-0.142893	-0.104016	-0.0829088	-0.109643	0.121341	0.10116
	T10																										-0.164935	0.576551	-0.000560251	0.0999613	-0.0512195	-0.0831002	-0.0954004	-0.19186	0.264501	-0.0578146	-0.30787	0.312701	-0.049744	0.199845	0.0438889	-0.042145	0.017131	0.0483679	0.073824	0.0973761	-0.102222	-0.0112011	-0.233388
	T11																											0.0952832	0.581488	0.349736	-0.0655567	-0.0950149	0.0804624	0.0470532	-0.0377022	0.0774857	-0.159007	0.141941	-0.00983589	0.0925913	0.0684368	-0.185418	-0.0255504	0.0712355	-0.046188	0.074202	-0.0771537	-0.22344	0.193277
	T12																												0.126102	0.193385	-0.108885	-0.182648	-0.00311822	-0.234405	0.338267	-0.0236824	-0.701528	0.662433	0.0649103	0.0665725	0.215773	-0.152027	-0.00933886	0.179013	0.196145	0.123605	0.0150623	-0.140695	-0.247286
	T13																													0.132976	-0.153657	0.175893	0.267735	0.0945324	0.00748836	0.396495	-0.226292	0.258536	-0.124545	0.235305	0.0285331	0.0260948	-0.306739	-0.130362	-0.25508	-0.0248053	-0.137048	-0.17565	-0.0612168
	T14																														-0.10868	-0.274656	-0.0302375	-0.236276	-0.0168626	-0.297718	-0.199274	0.16484	0.137375	-0.00785929	0.0498382	-0.262306	0.0298035	0.110884	0.0799826	0.0355324	0.0720942	-0.283675	0.196354
	T15																															-0.0965931	-0.0755543	0.190817	-0.0353429	-0.0126756	0.083019	0.0447806	0.0351891	-0.151662	0.130411	0.0390121	0.18208	0.163378	0.0133521	-0.00828692	0.180083	0.136854	0.049207
	T16																																0.422118	0.542325	-0.116245	0.524805	0.0310982	-0.10091	0.130978	0.000232785	0.0494723	0.104334	-0.0355645	-0.228621	-0.0322545	-0.0677307	-0.0327387	0.242387	-0.0343059
	T17																																	0.282066	0.0304821	0.505546	-0.0490018	-0.0207766	0.220516	-7.89085e-06	0.171546	0.0235619	-0.092125	-0.109365	-0.0258126	0.0247578	0.0407051	0.210626	0.0707488
	T18																																		-0.0299458	0.436412	0.162978	-0.12253	0.0226862	-0.139464	0.0498386	0.130254	-0.0110788	-0.132889	0.0112847	-0.148738	-0.120075	0.166999	0.18085
	T19																																			0.326467	-0.266788	0.206014	0.0121755	-0.207245	0.127641	0.101815	0.319198	0.00233967	0.220796	-0.120477	0.169992	-0.0148229	-0.174718
	T20																																				-0.0832931	0.068875	0.0798172	-0.109758	0.225401	0.064838	0.0643753	-0.112013	0.0283427	-0.180466	0.0309987	0.132901	-0.159965
	M0																																					-0.800803	-0.077326	-0.0812679	-0.235651	0.314858	-0.0469897	-0.153514	-0.327001	-0.079827	-0.0874348	0.208949	0.222481
	M1																																						-0.205782	-0.0491762	0.217724	-0.292206	-0.0651863	0.00301042	0.0773752	-0.00262236	0.00308158	-0.227238	-0.203055
	M2																																							-0.361315	0.49793	-0.250399	0.309576	0.440572	0.534623	0.00388599	0.307961	0.130948	-0.0980275
	M3																																								-0.237625	0.111166	-0.348839	-0.225636	-0.29328	0.281298	-0.244576	0.000923234	0.0654467
	M4																																									-0.37789	0.0716405	0.236586	0.274188	-0.0546414	0.115382	-0.0520242	-0.211079
	M5																																										-0.311828	-0.280409	-0.383914	-0.172853	-0.171602	0.117183	-0.0497909
	M6																																											0.425831	0.652602	0.063681	0.486261	0.0647284	-0.0378363
	M7																																												0.518891	0.139153	0.220134	-0.0130063	-0.0391628
	M8																																													0.136054	0.363287	0.0602328	-0.0878661
	M9																																													1	-0.11156	-0.0149775	-0.0416247
	M11																																															0.0809812	0.0289287
	NK0																																																-0.0645154
	NK1
	NK2
	NK3
	NK4
	NK5
	NK6
	NK7
	NK8
	IFN score
[truncated: 64 more columns]

[truncated: 40 more sheets: Fig. 3B, Fig. 3C, Fig. 3D-F, Fig. 3G, Fig. 4, Fig. 5A-B, Fig. 5C, Fig. 5D, Fig. 5E, Fig. 6A, Fig. 6B, Fig. 6C, Fig. 6D, Fig. 6E, Fig. 6F, Supp. Fig. 1B, Supp. Fig. 1G, Supp. Fig. 1H right panels, Supp. Fig. 1I, Supp. Fig. 2 …]
